# Supplementary material for: Independent and Interactive Effects of Genetic Background and Sex on Tissue Metabolomes of Adipose, Skeletal Muscle, and Liver in Mice
Source: Metabolites. 2022 Apr 8;12(4):337. doi: 10.3390/metabo12040337 (PMC9031494; doi:10.3390/metabo12040337)
Supplement: Supplementary file 1 [file metabolites-12-00337-s001.zip]

Archive with 2 entries (2 files):
- Supplemental Figures S1-S3.pdf
- Supplemental Tables S1-S3.xlsx
