# Supplementary material for: Independent and Interactive Effects of Genetic Background and Sex on Tissue Metabolomes of Adipose, Skeletal Muscle, and Liver in Mice
Source: Metabolites. 2022 Apr 8;12(4):337. doi: 10.3390/metabo12040337 (PMC9031494; doi:10.3390/metabo12040337)
Supplement: Supplementary file 1 [file metabolites-12-00337-s001.zip › Supplemental Tables S1-S3.xlsx]

## Sheet: Adipose VIP table S1
Table S1: Variable Importance Projections for Adipose Partial Least Squares Discriminant Analysis (Excel file)
Metabolite	Component 1	Component 2	Component 3	Component 4	Model VIP
ADP	0.241882	0.575456	2.2941	2.15896	2.15896
Taurodeoxycholic acid	0.581907	0.787571	2.26224	2.03529	2.03529
Isocitrate	0.0161909	0.0967254	2.08578	1.90433	1.90433
2-Hydroxy-2-methylbutanedioic acid	0.854054	0.656001	1.99501	1.86649	1.86649
ATP	0.228328	0.637106	1.96787	1.83958	1.83958
Quinolinate	1.17715	0.858216	1.68882	1.73672	1.73672
CDP-ethanolamine	0.292142	0.258635	1.77076	1.72388	1.72388
UTP	0.298307	0.34226	1.78932	1.71584	1.71584
Glutamine	0.605657	1.04402	1.48377	1.71269	1.71269
Aminoadipic acid	1.41338	1.03354	1.64605	1.64603	1.64603
Hypoxanthine	1.55779	1.39753	1.79709	1.60333	1.60333
N-acetyl-L-ornithine	0.749331	0.763521	1.51002	1.58542	1.58542
Valine	1.84472	1.61615	1.63572	1.51891	1.51891
Methionine	1.30794	1.53377	1.57758	1.49459	1.49459
Glyceraldehdye-3-phosphate	1.10038	0.880537	1.61227	1.46093	1.46093
Dihydroxy-acetone-phosphate	1.10038	0.880537	1.61227	1.46093	1.46093
GMP	0.438932	0.32306	1.55445	1.45369	1.45369
UDP-D-glucose	0.336844	0.365773	1.51364	1.4476	1.4476
Fructose-1-6-bisphosphate	0.38864	0.286436	1.60127	1.44288	1.44288
Ribose-phosphate	1.00397	0.912819	1.59556	1.42648	1.42648
Shikimate	0.79504	0.584369	1.17791	1.40067	1.40067
Citrulline	1.08471	1.36964	1.28275	1.39961	1.39961
UDP-N-acetyl-glucosamine	0.752553	0.794987	1.50512	1.38172	1.38172
Pyroglutamic acid	1.03281	0.776369	1.45555	1.3779	1.3779
Cytidine	1.64126	1.44027	1.52206	1.35837	1.35837
Aconitate	0.792845	0.87163	1.49818	1.33965	1.33965
Xanthine	1.07994	1.42574	1.11059	1.33631	1.33631
Glycerol-3-phosphate	0.792599	1.025	1.37623	1.29826	1.29826
NAD+	0.892386	0.687139	1.36789	1.2822	1.2822
Inosine	1.25714	1.32983	1.26186	1.27921	1.27921
Ascorbic acid	0.272569	0.52956	1.4259	1.27413	1.27413
Acetyllysine	0.810638	0.816221	1.38737	1.26915	1.26915
NADP+	0.79943	0.582866	1.36266	1.23313	1.23313
Orotate	0.872881	1.48587	1.17535	1.20578	1.20578
Creatine	1.67369	1.24556	1.30912	1.1877	1.1877
6-phospho-D-gluconate	0.0343616	0.434135	1.27005	1.18096	1.18096
Thymidine	2.07644	1.65551	1.27706	1.16323	1.16323
Glycerate	1.25471	1.11976	0.868307	1.15705	1.15705
Deoxyuridine	2.04376	1.60699	1.24692	1.14413	1.14413
Arginine	1.03169	0.916869	1.26655	1.14131	1.14131
3-phosphoglycerate	1.12862	0.887201	1.23822	1.13727	1.13727
Citrate	1.46811	1.08393	1.18245	1.13497	1.13497
Citrate/isocitrate	1.46811	1.08393	1.18245	1.13497	1.13497
Serine	0.578662	1.27988	0.99129	1.13139	1.13139
Fumarate	1.45573	1.19776	1.23128	1.11366	1.11366
a-ketoglutarate	0.423392	0.310092	1.15228	1.10782	1.10782
Glutathione disulfide	0.471277	0.406759	1.00768	1.10738	1.10738
3-S-methylthiopropionate	1.24465	1.00905	1.23106	1.10226	1.10226
4-Pyridoxic acid	0.197732	0.277301	1.11262	1.09547	1.09547
Asparagine	1.39567	1.27602	1.22589	1.09355	1.09355
Lysine	0.545484	0.481499	1.19989	1.07196	1.07196
Uric acid	1.12392	1.34916	1.19213	1.06455	1.06455
Tyrosine	0.153694	1.44061	1.17053	1.05639	1.05639
Glucosamine-1-phosphate	1.37375	1.07195	0.89883	1.04409	1.04409
Glucosamine-6-phosphate	1.37375	1.07195	0.89883	1.04409	1.04409
Guanosine	0.671199	0.624744	1.14468	1.03576	1.03576
N-acetyl-glutamine	0.987091	0.726021	1.15386	1.0343	1.0343
S-adenosyl-L-homoCysteine	0.293534	0.65596	0.815046	1.0339	1.0339
Taurine	1.48394	1.11074	0.917329	1.02907	1.02907
Histidine	1.62189	1.202	1.00638	1.02665	1.02665
Cellobiose	1.35203	1.01369	0.934358	1.02207	1.02207
1-Methyladenosine	1.06555	0.781723	1.12311	1.01602	1.01602
Thymine	0.963925	1.13484	1.12888	1.01591	1.01591
Threonine	0.778119	0.656833	1.05368	1.00887	1.00887
Sedoheptulose-1/7-phosphate	0.692222	0.72097	1.11984	1.00699	1.00699
IMP	0.818418	1.3587	1.09133	0.996507	0.996507
Leucine/isoleucine	0.519563	0.708411	1.10372	0.989088	0.989088
CMP	0.673017	1.1249	1.02563	0.986977	0.986977
UDP	0.602926	0.602562	1.07471	0.985364	0.985364
N-Acetyl-L-alanine	1.78834	1.36572	1.05307	0.979289	0.979289
Guanine	1.60956	1.35746	1.0646	0.970806	0.970806
Gluconate	1.57618	1.14934	0.889183	0.969753	0.969753
Glucose-1-phosphate	0.41444	0.365732	1.03859	0.930492	0.930492
Glucose-6-phosphate	0.41444	0.365732	1.03859	0.930492	0.930492
Hydroxyisocaproic acid	0.986623	1.34259	1.03603	0.924572	0.924572
Methionine sulfoxide	1.38511	1.10326	1.0304	0.921119	0.921119
Adenosine	0.822141	0.646799	0.977653	0.91307	0.91307
Uracil	0.161081	1.13284	1.01591	0.905771	0.905771
Phenylalanine	0.609435	1.27823	1.01236	0.902586	0.902586
Allantoin	1.67454	1.30151	1.00391	0.895554	0.895554
GDP	0.438775	0.589262	0.80199	0.884739	0.884739
2-Isopropylmalic acid	0.0815427	1.16508	0.98052	0.874836	0.874836
UMP	0.754663	1.07977	0.942484	0.87272	0.87272
Trehalose/sucrose	0.904834	0.695649	0.603232	0.860221	0.860221
Glutathione	0.314552	0.581011	0.931087	0.858049	0.858049
Uridine	0.823017	0.64239	0.910699	0.848495	0.848495
Hydroxyproline	0.478235	0.704428	0.618024	0.818349	0.818349
NADH	0.46854	0.623462	0.529807	0.817587	0.817587
FAD	0.507602	0.474648	0.508661	0.816684	0.816684
Nicotinate	1.1697	0.930558	0.891415	0.801765	0.801765
AMP	0.269561	0.716951	0.873404	0.783854	0.783854
dGMP	0.269561	0.716951	0.873404	0.783854	0.783854
4-aminobutyrate	0.880338	0.77429	0.871965	0.783311	0.783311
Aspartate	0.0692238	0.906015	0.785296	0.779936	0.779936
Pantothenate	0.106421	0.742998	0.57272	0.777108	0.777108
Ornithine	0.0124428	0.776142	0.790313	0.773015	0.773015
Dimethylglycine	0.0493145	0.81522	0.836128	0.761089	0.761089
Creatinine	0.292579	0.949391	0.814261	0.753965	0.753965
2-dehydro-D-gluconate	0.829724	0.621796	0.599134	0.744929	0.744929
Alanine	0.213644	0.889662	0.744563	0.741582	0.741582
Sarcosine	0.213644	0.889662	0.744563	0.741582	0.741582
Glutamate	0.343936	0.441151	0.74227	0.730168	0.730168
Cyclic-AMP	0.00576751	0.874498	0.799144	0.729377	0.729377
Tryptophan	0.668461	0.544418	0.625107	0.722917	0.722917
UDP-D-glucuronate	0.0825849	0.908188	0.78908	0.71462	0.71462
N-acetyl-glucosamine-1/6-phosphate	0.097037	0.984026	0.779199	0.704437	0.704437
Methylmalonic acid	0.877466	0.672187	0.591918	0.676819	0.676819
Hydroxyphenylpyruvate	0.000921523	0.117437	0.141556	0.672036	0.672036
Myo-inositol	0.655497	0.78006	0.745332	0.668517	0.668517
3-methylphenylacetic acid	0.32753	0.482757	0.494241	0.641321	0.641321
Malate	0.350798	0.508115	0.443356	0.626918	0.626918
dUMP	0.62747	0.863012	0.677986	0.62582	0.62582
N-acetyl-glutamate	0.0382799	0.594066	0.502025	0.609484	0.609484
1-Methyl-Histidine	0.869649	0.664051	0.609342	0.608214	0.608214
Lactate	1.03986	0.758812	0.614983	0.591583	0.591583
Lipoate	0.230317	0.361114	0.441997	0.583269	0.583269
Succinate	0.129858	0.687336	0.602474	0.558982	0.558982
Proline	0.246976	0.402843	0.312311	0.541071	0.541071
Homoserine	0.521519	0.656753	0.505756	0.459049	0.459049
Hydroxyphenylacetic acid	0.400582	0.457432	0.368408	0.341089	0.341089
992.282	1.77121	1.30203	1.09391	1.24221	1.24221
991.281	0.213363	0.686046	1.35989	1.21668	1.21668
984.345	0.799795	0.963266	0.762405	0.79813	0.79813
983.844	1.30093	1.36174	1.21769	1.26999	1.26999
981.767	1.04107	0.912133	0.734111	0.902465	0.902465
980.766	0.973902	0.715994	0.595691	1.05432	1.05432
979.764	1.44827	1.0616	0.859407	0.902326	0.902326
978.761	1.44573	1.05853	0.901677	1.06542	1.06542
977.881	1.56109	1.14171	0.892156	0.914088	0.914088
974.359	1.08715	0.89393	0.747748	0.766363	0.766363
973.858	1.58112	1.15896	1.31456	1.1781	1.1781
972.854	1.72351	1.25952	1.02763	0.932549	0.932549
971.849	1.01874	0.958969	0.756292	0.929174	0.929174
968.346	0.275345	0.577664	0.626019	0.784673	0.784673
967.845	0.895538	1.04624	0.997079	0.962404	0.962404
967.325	0.337799	1.09615	0.888717	0.793088	0.793088
965.748	0.65183	0.671596	0.543722	0.70542	0.70542
964.745	1.45098	1.05765	1.32634	1.18263	1.18263
964.689	0.932628	0.682457	0.666933	0.601777	0.601777
962.817	0.835131	0.636878	0.519001	0.521516	0.521516
962.729	1.98142	1.48322	1.17869	1.05264	1.05264
962.314	1.23294	0.925188	1.0443	0.931343	0.931343
957.2	0.768836	0.686667	0.547759	0.495037	0.495037
956.855	1.43461	1.0513	0.91333	0.866559	0.866559
956.354	0.477537	0.348213	0.791658	0.70701	0.70701
952.828	1.33723	1.22651	0.951497	0.848964	0.848964
952.328	0.513179	0.433236	1.34647	1.20556	1.20556
951.326	1.29007	0.952043	0.830937	0.768398	0.768398
950.824	1.89899	1.38595	1.27861	1.15643	1.15643
949.751	0.943539	0.729014	0.578742	0.88888	0.88888
948.75	1.04446	0.761492	0.586411	0.597299	0.597299
946.734	1.56223	1.14116	1.10132	1.01212	1.01212
940.645	1.4957	1.09364	0.842111	0.807288	0.807288
940.172	1.01564	0.783054	0.71258	0.749776	0.749776
939.642	0.899739	0.809504	0.749757	0.687232	0.687232
935.849	1.34348	1.33886	1.03137	1.40202	1.40202
935.348	0.47421	0.374963	0.685117	1.01526	1.01526
935.218	0.656577	0.514735	1.72285	1.56565	1.56565
918.189	0.243847	0.543078	1.09083	1.09784	1.09784
905.84	0.265588	0.849327	0.655833	0.762872	0.762872
904.281	0.95104	0.693307	0.546278	0.537905	0.537905
901.525	1.62473	1.21024	1.19745	1.08622	1.08622
900.311	1.20682	0.900314	1.5641	1.42162	1.42162
899.808	1.35828	1.06273	0.819014	0.748216	0.748216
898.266	0.728519	0.9606	0.739664	0.726659	0.726659
895.85	1.32924	0.974876	0.774866	0.70853	0.70853
895.349	0.751542	0.560294	0.774305	0.89324	0.89324
893.844	1.57902	1.16772	0.900493	0.802875	0.802875
893.688	1.57045	1.14632	0.909021	0.95203	0.95203
893.312	1.0464	0.763751	0.588858	0.605998	0.605998
892.687	0.774076	0.565157	0.487183	0.489881	0.489881
892.64	1.77349	1.361	1.30552	1.26087	1.26087
891.639	0.595551	0.606754	0.58963	0.761557	0.761557
890.635	0.79389	0.737713	0.600896	0.823553	0.823553
890.321	1.6013	1.21122	0.96468	0.867845	0.867845
889.819	0.800798	0.940463	0.724542	0.778223	0.778223
888.313	0.98655	0.983954	0.769472	0.747088	0.747088
884.312	1.20846	0.884751	0.994088	0.913791	0.913791
884.109	0.706522	0.520032	0.43787	0.413317	0.413317
879.639	0.208834	0.187035	0.56201	0.520696	0.520696
879.639	0.358477	0.267581	0.622639	0.669883	0.669883
878.635	0.538869	0.447432	0.702071	0.632222	0.632222
876.999	0.371983	0.402789	0.911394	1.04145	1.04145
876.286	1.30047	0.995494	0.890347	0.857877	0.857877
872.818	0.631597	0.851604	1.18882	1.07527	1.07527
864.591	0.21048	0.22357	1.06426	0.949227	0.949227
863.588	0.318517	0.234194	1.37106	1.23532	1.23532
863.374	0.176101	0.881984	1.38711	1.27895	1.27895
862.27	0.20813	0.159597	0.723223	0.882342	0.882342
862.127	0.259862	0.193402	0.833567	0.883033	0.883033
855.736	0.349434	0.374105	0.350016	0.396033	0.396033
855.404	1.10388	0.972358	0.778234	0.751418	0.751418
855.068	1.40513	1.0505	1.23957	1.14425	1.14425
854.734	0.814961	0.618847	0.488154	0.479532	0.479532
851.587	0.845965	0.768453	0.757896	0.716822	0.716822
848.058	1.53962	1.21724	1.20988	1.21405	1.21405
847.724	1.36076	1.31114	1.01085	0.904622	0.904622
847.553	1.50078	1.17373	0.927078	0.83035	0.83035
842.204	0.00840917	0.224934	1.21772	1.67174	1.67174
841.153	0.738045	0.547549	0.646292	0.579578	0.579578
839.614	1.1774	0.997691	1.42437	1.27667	1.27667
838.61	0.819749	0.650122	0.824565	0.905049	0.905049
837.61	1.20145	1.07513	1.10151	0.992485	0.992485
836.219	0.80121	0.823752	0.651063	1.13813	1.13813
835.593	0.838959	0.622974	0.658861	0.592121	0.592121
833.577	0.321823	0.320317	0.87391	1.08613	1.08613
831.197	0.889412	0.68181	0.800841	1.04817	1.04817
823.592	1.62467	1.22037	2.33803	2.12823	2.12823
822.219	0.652685	0.523956	0.720183	0.816935	0.816935
821.529	0.681094	0.566553	1.04446	0.932798	0.932798
821.225	0.848249	0.651782	0.608484	0.573581	0.573581
820.525	1.63533	1.225	0.972795	0.925351	0.925351
820.221	1.04011	0.822808	0.811436	0.756471	0.756471
819.521	1.40922	1.04287	0.81415	0.831498	0.831498
811.813	0.643243	0.599865	1.04863	0.950553	0.950553
811.241	1.82304	1.37084	1.07529	0.971125	0.971125
810.238	1.41832	1.13366	0.920779	0.896576	0.896576
809.81	1.01327	0.745716	0.904596	0.843581	0.843581
806.207	1.21465	0.963518	0.767755	0.697369	0.697369
805.281	1.18737	0.984826	1.13971	1.01695	1.01695
804.781	0.607957	0.57935	0.700356	0.813819	0.813819
796.907	1.42953	1.05918	0.823858	0.861498	0.861498
794.908	1.58026	1.17458	0.907654	0.87674	0.87674
794.741	0.858593	0.67756	0.983841	0.955982	0.955982
791.486	0.611086	0.710448	0.964139	0.905812	0.905812
791.098	0.890244	0.6833	0.733914	0.751185	0.751185
790.484	0.481565	0.521219	0.462303	0.816083	0.816083
790.046	0.825523	0.721038	1.66864	1.49074	1.49074
789.282	0.532717	0.394656	0.599542	0.652004	0.652004
785.08	0.741125	0.643122	0.657117	0.878596	0.878596
783.515	0.223366	0.613085	0.773284	0.955216	0.955216
782.808	1.03075	0.761732	0.753925	0.681289	0.681289
782.513	0.511401	0.611522	0.470924	0.577113	0.577113
782.053	0.127202	0.718449	1.15825	1.15002	1.15002
781.546	0.643611	0.469183	0.363884	0.457044	0.457044
781.509	0.77213	0.727509	0.616628	0.707116	0.707116
777.783	1.70688	1.35345	1.22656	1.12996	1.12996
772.916	0.361987	0.287494	0.656204	0.96352	0.96352
772.759	0.540666	0.894233	0.688618	0.619742	0.619742
771.111	0.103217	0.465638	0.649768	0.673996	0.673996
770.119	0.0412795	0.421485	1.46614	1.34294	1.34294
769.75	0.12492	1.21896	1.47742	1.32206	1.32206
769.116	1.0253	0.824381	0.679993	0.807599	0.807599
767.556	1.18334	0.874268	0.827201	0.798447	0.798447
767.554	0.90921	0.741386	0.571388	0.540327	0.540327
766.793	0.371133	0.310739	0.929268	1.00218	1.00218
766.743	0.526903	0.521424	0.402543	0.619681	0.619681
766.554	1.71378	1.28527	1.04206	0.961375	0.961375
766.156	0.125746	0.796274	1.21781	1.08872	1.08872
765.549	1.73236	1.32538	1.05626	0.985882	0.985882
765.177	1.36202	1.22501	1.01352	0.918701	0.918701
765.164	0.689486	0.833615	0.691527	0.617124	0.617124
764.159	0.94369	0.85145	0.865389	0.816064	0.816064
763.14	1.03607	0.75955	0.585611	0.551769	0.551769
762.136	0.412325	0.536807	0.989471	1.10239	1.10239
761.767	0.352659	0.547647	1.5227	1.35795	1.35795
761.549	0.947453	0.691648	0.792151	1.21604	1.21604
761.548	0.844563	0.619384	0.853687	1.16279	1.16279
758.329	0.353717	0.26286	1.0802	1.09711	1.09711
757.327	0.270427	0.236737	0.877691	0.782682	0.782682
756.942	1.25717	0.967671	1.02708	0.930733	0.930733
755.521	1.10637	0.851878	1.132	1.12096	1.12096
755.205	0.590557	1.04107	0.814541	0.728034	0.728034
754.516	1.09076	0.801966	0.618931	0.802925	0.802925
753.515	0.722144	0.616495	0.633757	0.831409	0.831409
750.775	0.736404	0.538055	0.784839	0.82752	0.82752
749.1	1.4631	1.39425	1.10588	0.999135	0.999135
747.768	0.766713	0.89727	1.14571	1.04474	1.04474
747.133	0.898992	0.657319	0.764656	0.724016	0.724016
744.76	0.322816	0.91535	0.824214	0.735094	0.735094
744.106	0.346761	0.915093	1.10956	1.20934	1.20934
742.744	0.254795	0.388199	0.329949	0.679636	0.679636
742.126	1.14135	0.99397	1.05569	0.94342	0.94342
741.531	1.38039	1.2648	1.20462	1.09497	1.09497
741.498	0.0211721	0.642884	0.50158	0.752828	0.752828
740.529	0.257357	0.244012	0.643326	1.12415	1.12415
740.493	0.886779	0.810563	0.654647	0.74096	0.74096
740.17	1.53774	1.42819	1.14637	1.12692	1.12692
739.787	0.485501	0.843973	0.650209	0.635978	0.635978
739.579	1.23781	1.002	1.55413	1.38561	1.38561
739.525	1.12758	0.848025	0.822077	0.850785	0.850785
739.499	0.187088	0.581039	0.593784	0.625573	0.625573
738.577	0.809358	0.628969	0.655924	0.752393	0.752393
738.522	1.1226	0.822244	0.645051	0.676978	0.676978
732.041	0.728591	1.3061	1.06437	0.951783	0.951783
730.877	2.00303	1.48799	1.23435	1.12921	1.12921
729.883	1.8299	1.34478	1.04813	0.98409	0.98409
729.469	1.61733	1.31805	1.03839	0.939456	0.939456
728.881	2.17282	1.58448	1.2353	1.10734	1.10734
727.117	1.35648	1.09483	0.848863	0.84126	0.84126
726.274	1.64603	1.30957	1.01129	1.05451	1.05451
725.509	1.19117	0.869418	0.684238	0.622285	0.622285
724.507	1.80228	1.32312	1.03168	0.931999	0.931999
723.771	0.200501	0.274385	0.910126	0.828627	0.828627
723.502	1.71391	1.2499	0.971778	0.926065	0.926065
722.257	1.43112	1.15222	1.06003	0.997	0.997
721.101	0.8537	0.624284	0.500476	0.45434	0.45434
720.764	0.653664	0.998572	0.769526	0.788766	0.788766
720.147	1.18482	1.0035	0.772849	0.714711	0.714711
717.805	0.850851	0.935796	0.750611	0.677889	0.677889
717.477	0.591358	1.11745	0.873944	0.982271	0.982271
716.458	1.1771	0.858812	0.716686	0.979855	0.979855
715.907	0.202793	0.441909	0.385705	0.345848	0.345848
714.905	0.676652	0.702407	0.656888	0.674904	0.674904
713.908	1.41048	1.03416	0.796302	0.734384	0.734384
713.475	1.39458	1.51401	1.16712	1.06307	1.06307
713.397	1.32888	1.19825	0.94135	0.905351	0.905351
713.054	1.32625	1.06754	0.831692	0.768875	0.768875
712.906	1.20018	0.883364	0.858813	0.827211	0.827211
712.781	0.22264	0.162581	1.53081	1.49387	1.49387
710.061	0.0904968	0.846519	0.66828	1.05994	1.05994
709.773	0.760335	0.554514	0.437677	0.696626	0.696626
708.098	0.478359	0.371855	0.684675	0.655838	0.655838
706.065	1.56178	1.22134	1.08025	0.991735	0.991735
704.57	0.720955	0.859328	0.809456	0.733072	0.733072
701.789	0.099801	0.142675	0.125439	0.201124	0.201124
698.93	1.59799	1.16498	0.897038	0.833856	0.833856
698.781	0.330806	0.712252	0.951902	0.84887	0.84887
698.164	1.30267	1.00045	0.786234	0.93189	0.93189
697.159	0.548356	0.689083	0.546327	0.916428	0.916428
696.931	1.59712	1.17237	0.904315	0.887883	0.887883
696.765	0.349415	0.647752	0.636505	0.726914	0.726914
696.709	0.374911	0.345013	0.788236	1.09297	1.09297
696.513	1.1435	0.959487	0.871184	0.798347	0.798347
695.508	1.90873	1.39143	1.09472	0.991348	0.991348
693.068	0.0286611	0.201879	0.678744	0.605794	0.605794
692.074	0.655101	0.535724	1.55719	1.38835	1.38835
691.071	0.64367	0.527071	0.642679	0.674039	0.674039
690.914	0.56864	0.546716	0.738478	0.730927	0.730927
690.797	1.58717	1.31027	1.21224	1.29783	1.29783
690.749	0.48466	0.476641	1.08679	1.14722	1.14722
687.789	1.11665	0.862018	0.873976	0.779223	0.779223
687.143	0.583439	0.526363	0.894293	0.942966	0.942966
684.83	1.2586	0.928799	0.948209	0.918559	0.918559
683.929	0.349946	0.383675	0.312326	0.781447	0.781447
683.172	1.68406	1.35176	1.04197	0.929041	0.929041
682.875	0.711845	0.767521	0.945147	1.00301	1.00301
682.765	0.356133	0.265095	0.483205	0.94548	0.94548
682.171	1.01206	0.951795	0.732882	0.77599	0.77599
680.959	1.70306	1.24782	0.960933	0.941504	0.941504
679.502	1.14564	0.886151	0.887329	0.8543	0.8543
678.5	1.13981	1.02251	0.879104	0.784689	0.784689
678.068	0.821741	1.02576	1.10875	0.996656	0.996656
677.912	0.184228	0.141344	0.26724	0.622431	0.622431
677.498	0.913977	0.706626	0.547093	0.764452	0.764452
677.477	1.37862	1.21205	0.988539	1.05191	1.05191
677.092	0.408931	0.771148	0.684779	0.625493	0.625493
676.798	0.877549	1.26576	1.01035	1.29217	1.29217
674.939	0.251098	0.649803	0.995967	0.887978	0.887978
673.143	1.77735	1.30496	1.01639	0.933815	0.933815
672.15	0.412477	0.84193	0.891806	0.795102	0.795102
671.774	0.414677	1.09417	0.84456	0.84012	0.84012
671.439	0.0293841	0.521134	0.41052	0.589939	0.589939
671.148	0.848794	1.02817	1.1575	1.10186	1.10186
670.095	1.5488	1.20115	1.63922	1.47402	1.47402
669.033	0.462856	0.763698	0.619936	0.887845	0.887845
668.815	1.44289	1.13444	0.940731	0.927944	0.927944
668.766	0.576538	0.443993	0.856072	0.869887	0.869887
667.474	1.05088	0.810987	0.905313	1.10083	1.10083
666.517	1.50408	1.14119	0.982847	0.895766	0.895766
666.194	1.09823	0.855171	0.662752	0.640134	0.640134
665.458	1.17676	0.86803	0.884247	1.12214	1.12214
663.79	0.436338	0.99304	0.95692	0.853386	0.853386
663.107	0.658006	0.734181	0.888061	0.982538	0.982538
662.102	0.62891	0.700836	0.793347	1.13888	1.13888
661.946	0.541053	0.707289	0.825132	0.898091	0.898091
660.782	0.595625	0.44942	0.688853	0.88365	0.88365
660.196	1.84052	1.39514	1.0769	0.961371	0.961371
659.695	0.76547	0.558405	0.627114	0.717724	0.717724
658.964	1.97007	1.43945	1.6706	1.56531	1.56531
656.991	1.23822	0.909167	1.88697	1.69351	1.69351
655.109	0.408546	0.382649	0.612247	0.703559	0.703559
654.468	0.108962	0.801953	0.817159	0.924162	0.924162
654.467	1.10976	0.826363	0.938369	0.923642	0.923642
653.472	0.398456	0.73926	0.728017	0.668806	0.668806
653.46	1.06191	0.794323	0.627376	1.03043	1.03043
653.459	1.04608	0.787934	0.629211	1.04601	1.04601
649.791	0.740084	0.674667	0.736519	0.657348	0.657348
649.205	1.31144	0.965103	0.834616	0.871222	0.871222
649.165	0.895729	0.848588	0.884781	0.796704	0.796704
648.875	2.35879	1.72049	1.39981	1.27187	1.27187
648.873	2.33094	1.70021	1.36392	1.24154	1.24154
648.703	1.90412	1.40259	1.18161	1.05515	1.05515
648.568	1.02643	0.821807	0.655012	0.585905	0.585905
648.203	2.28992	1.72327	1.37763	1.26169	1.26169
648.148	0.988891	0.839354	1.62552	1.6957	1.6957
646.876	2.36499	1.72608	1.33921	1.21378	1.21378
646.783	0.439402	0.606303	0.470797	0.70744	0.70744
646.197	0.229345	0.805698	1.02777	1.29942	1.29942
645.695	1.47202	1.07926	1.54064	1.48614	1.48614
645.114	1.15583	1.03228	0.796077	0.90403	0.90403
644.11	0.612771	1.25669	0.98555	0.974814	0.974814
643.543	1.60366	1.18141	0.92977	0.848311	0.848311
643.471	1.17267	1.03888	1.11272	1.01873	1.01873
643.162	0.138804	0.600622	0.489511	0.477637	0.477637
642.469	1.43588	1.04971	0.870439	1.10801	1.10801
641.81	1.21132	0.93575	1.09854	0.991381	0.991381
641.513	1.19006	0.906106	0.805088	0.765114	0.765114
641.468	1.44965	1.13734	0.883578	1.14187	1.14187
641.4	1.21473	1.34691	1.07286	0.98746	0.98746
640.549	1.90069	1.50914	1.1838	1.05938	1.05938
639.963	0.844849	0.874262	0.844683	0.76137	0.76137
639.544	0.364147	0.407275	0.484689	0.715238	0.715238
639.435	0.448381	0.358981	0.557652	0.649826	0.649826
638.802	1.66893	1.2168	1.07718	0.966545	0.966545
638.214	1.66592	1.21696	0.941064	0.860832	0.860832
637.712	1.44127	1.16422	0.944008	0.862665	0.862665
637.442	0.603172	0.564647	0.781258	1.07425	1.07425
637.211	1.51715	1.11187	1.1587	1.05078	1.05078
636.784	0.548988	0.567594	0.941128	1.16719	1.16719
635.206	1.10188	1.13384	1.03593	0.986565	0.986565
635.142	0.220938	0.25706	0.23566	0.777512	0.777512
635.008	0.703414	1.01688	0.874579	0.822095	0.822095
634.765	0.226245	1.32277	1.05393	0.943608	0.943608
634.704	1.19727	0.951316	1.43373	1.31435	1.31435
633.776	0.33019	0.486128	0.377881	0.563046	0.563046
633.127	0.380579	0.588269	0.621404	0.663969	0.663969
632.9	1.99691	1.48402	1.16116	1.05683	1.05683
631.906	1.97187	1.53594	1.20185	1.10941	1.10941
631.211	0.785468	1.16942	0.900477	0.803035	0.803035
630.904	2.04107	1.51281	1.19211	1.06824	1.06824
629.061	0.510596	0.930489	0.717478	0.946127	0.946127
628.499	0.458101	1.11864	0.862588	0.771494	0.771494
628.453	1.17114	0.867727	0.901631	1.1439	1.1439
628.227	1.10568	0.846273	0.899646	0.824424	0.824424
628.056	0.531025	0.867165	0.667718	0.971597	0.971597
627.811	0.576101	0.601352	0.482182	0.466503	0.466503
627.725	1.30498	1.20602	0.931856	0.860272	0.860272
627.452	0.74381	0.894515	0.932209	0.891234	0.891234
627.225	1.56701	1.2435	1.0203	0.949138	0.949138
626.721	1.6188	1.24589	1.04308	0.942681	0.942681
626.219	0.896132	1.08353	0.840797	0.781276	0.781276
626.054	0.517552	0.778815	0.792163	0.712101	0.712101
625.795	0.827702	0.879279	0.680876	0.657584	0.657584
625.719	1.2127	0.956947	1.04688	0.933395	0.933395
625.136	0.562131	0.542029	0.417513	0.487869	0.487869
624.133	0.0576042	0.0949181	0.684128	0.786536	0.786536
623.476	1.14208	0.921179	1.16036	1.03746	1.03746
623.175	0.0558456	0.802866	0.842336	0.755251	0.755251
623.132	1.42118	1.25736	0.978799	0.890919	0.890919
622.786	0.522018	0.561084	0.46192	0.415768	0.415768
622.446	0.396823	0.607738	0.555618	0.504805	0.504805
622.446	0.48016	0.848315	0.662245	0.804149	0.804149
622.182	0.25071	0.478867	0.471368	0.491963	0.491963
622.127	1.20219	1.28539	0.995951	0.888863	0.888863
621.447	1.74358	1.43627	1.1224	1.0583	1.0583
621.435	1.11517	1.11056	0.945843	1.11864	1.11864
621.179	0.121298	0.62985	0.560089	0.514712	0.514712
621.125	0.79301	0.874916	0.814768	0.771852	0.771852
620.429	0.776509	0.838857	0.681882	0.61199	0.61199
620.175	0.353893	0.7312	0.65852	0.591223	0.591223
619.828	0.698305	0.647545	0.923362	0.994851	0.994851
619.43	0.46436	0.874923	0.706228	0.702252	0.702252
618.514	0.918677	0.779852	1.10533	1.2595	1.2595
617.93	1.09661	0.807595	0.644734	0.591744	0.591744
617.234	1.63115	1.19935	1.15498	1.10962	1.10962
616.928	1.75488	1.27988	1.06013	0.965739	0.965739
616.734	1.46405	1.07039	1.1458	1.07977	1.07977
616.493	0.276341	0.378613	0.797411	0.730493	0.730493
616.233	1.40135	1.12755	0.943316	0.895585	0.895585
615.932	1.73625	1.26591	0.975149	0.924662	0.924662
615.732	1.59412	1.23909	1.03363	0.932265	0.932265
615.732	1.59412	1.23909	1.03363	0.932265	0.932265
615.229	1.34845	1.13399	0.955853	0.894963	0.894963
614.929	1.77437	1.29339	1.21252	1.09358	1.09358
614.803	0.220423	0.182106	0.507303	0.831415	0.831415
614.727	1.4157	1.04771	0.859538	0.844313	0.844313
613.556	1.16586	0.879106	0.710839	0.640085	0.640085
613.555	0.940675	0.811057	0.652819	0.582569	0.582569
613.445	0.0433614	0.209253	0.489955	0.919464	0.919464
613.141	0.786677	0.633886	0.517	1.0253	1.0253
612.443	1.42381	1.06394	0.860281	0.840465	0.840465
612.148	0.444549	0.507605	0.481579	0.628478	0.628478
611.795	0.216566	0.456494	0.696945	0.739615	0.739615
611.438	1.24477	0.937313	0.744902	0.908228	0.908228
611.146	0.377963	0.504429	0.577886	0.734651	0.734651
610.799	0.858019	0.84377	1.55724	1.4319	1.4319
610.585	0.285686	0.799749	0.84276	0.802997	0.802997
610.428	0.96735	0.732474	0.73986	0.932155	0.932155
609.423	1.19363	0.941518	0.918445	0.90067	0.90067
608.412	1.78673	1.33468	1.25572	1.13131	1.13131
608.079	0.424603	0.946666	0.741222	1.00919	1.00919
607.407	2.12971	1.57992	1.24296	1.1198	1.1198
607.078	0.558848	0.887499	0.68366	0.994569	0.994569
606.891	0.347853	0.522069	0.80825	0.727434	0.727434
606.162	0.348122	0.292501	0.576074	0.789542	0.789542
606.076	0.573145	0.88076	0.67826	1.00252	1.00252
604.388	0.388462	1.20055	1.12794	1.02308	1.02308
604.129	0.990862	0.977995	0.97618	1.15945	1.15945
604.071	0.811744	1.00583	0.789549	0.897603	0.897603
603.812	0.13179	0.320063	0.945429	1.20443	1.20443
602.08	1.02798	0.857817	0.661364	0.9555	0.9555
600.953	1.68858	1.23142	0.965057	0.910553	0.910553
600.804	0.249837	0.467683	1.08285	1.03909	1.03909
600.074	0.292776	0.774941	0.711417	0.634585	0.634585
599.959	1.5704	1.15333	0.89667	0.841747	0.841747
599.374	0.948329	0.831391	0.653266	0.591453	0.591453
598.954	1.62735	1.19367	0.919432	0.909537	0.909537
598.788	1.38925	1.16361	0.903029	0.835698	0.835698
598.74	1.48751	1.33905	1.19578	1.09428	1.09428
598.391	0.0472108	0.0599189	0.203889	0.615257	0.615257
597.423	0.0185411	0.349282	0.706534	0.761431	0.761431
597.393	0.87043	0.65618	0.626509	0.787169	0.787169
597.388	0.969453	0.707035	0.685625	0.705086	0.705086
597.313	1.80763	1.77004	1.38202	1.23258	1.23258
594.078	1.24155	0.958217	0.822466	0.923363	0.923363
593.102	1.05261	0.796819	0.673148	0.600222	0.600222
593.076	0.652202	0.486702	0.474585	0.598586	0.598586
592.937	0.584144	0.471193	0.454298	0.609448	0.609448
591.37	0.241177	0.985147	0.759057	0.728618	0.728618
590.368	0.542688	1.32724	1.03203	0.929811	0.929811
589.812	0.220628	0.19639	1.02917	1.02376	1.02376
588.859	1.24943	0.910862	1.33379	1.19377	1.19377
587.356	1.13646	1.34278	1.03401	0.929462	0.929462
587.031	0.642676	0.699435	0.540769	0.937891	0.937891
584.907	1.08774	0.919909	1.29855	1.15801	1.15801
584.788	0.620518	0.546103	0.750181	1.13446	1.13446
584.283	1.21199	1.28751	1.2165	1.08741	1.08741
583.9	0.365219	0.439211	0.361712	0.367078	0.367078
583.281	1.11816	1.24893	1.2627	1.12794	1.12794
582.981	1.70132	1.24381	0.958517	0.926279	0.926279
582.102	1.19031	1.00239	0.771871	0.787101	0.787101
581.829	0.408839	0.304174	1.18984	1.2041	1.2041
581.101	0.108019	0.472784	1.11356	0.99553	0.99553
580.955	1.78592	1.33203	1.02767	0.929875	0.929875
580.099	1.60918	1.25842	0.97439	0.895213	0.895213
579.974	1.00017	0.818639	0.780749	0.760094	0.760094
579.242	0.19554	0.272488	0.582483	1.16666	1.16666
579.123	1.10845	0.870056	1.02883	1.263	1.263
579.094	1.42352	1.16328	0.895764	0.822934	0.822934
579.027	0.462309	0.652949	0.598645	0.971395	0.971395
578.821	0.259497	0.766964	0.614516	0.555661	0.555661
578.753	1.21737	0.948987	0.819655	0.738553	0.738553
578.092	0.950982	0.798635	0.614959	0.714286	0.714286
578.072	0.984907	0.793863	0.983684	0.967869	0.967869
577.079	0.975886	0.82101	0.915138	0.855526	0.855526
576.961	0.254654	0.444259	0.354423	0.351962	0.351962
576.758	0.916421	0.930376	0.975605	0.949822	0.949822
576.077	0.681109	0.586682	0.767354	0.747998	0.747998
575.39	1.18328	0.890436	0.942202	1.12897	1.12897
575.389	1.1797	0.88991	0.947184	1.1277	1.1277
573.797	0.559719	0.416074	0.347538	0.908453	0.908453
573.367	1.39021	1.10285	1.27157	1.16738	1.16738
573.329	1.97124	1.57053	1.22983	1.10699	1.10699
572.046	0.987929	0.827053	0.639804	0.575522	0.575522
570.838	1.46264	1.15911	0.993354	0.888604	0.888604
570.789	1.2217	0.952751	0.738804	0.723632	0.723632
570.741	0.176371	0.757937	0.657949	0.71549	0.71549
567.054	0.512619	0.796779	0.637	1.00058	1.00058
566.052	0.634593	0.756303	0.587131	0.94219	0.94219
565.813	0.530676	0.911565	0.701973	0.625863	0.625863
565.047	0.71051	0.822492	0.636022	0.902932	0.902932
564.315	1.27277	1.10253	1.0766	0.960351	0.960351
563.977	0.894927	0.782378	0.759309	0.814428	0.814428
563.312	1.44385	1.05259	0.961458	0.939877	0.939877
563.127	0.850084	0.61988	0.752627	0.690543	0.690543
562.925	1.10245	0.822941	0.902567	0.815734	0.815734
562.805	0.51262	0.845803	0.804166	0.785563	0.785563
562.062	0.538181	0.394862	0.563003	0.896333	0.896333
561.111	0.912638	0.676967	1.73011	1.55579	1.55579
560.986	1.72542	1.27455	1.15608	1.03328	1.03328
559.069	0.217705	0.490914	1.01651	1.09124	1.09124
558.064	0.0343452	0.244334	1.22588	1.38914	1.38914
557.961	1.16019	1.12736	0.90612	0.830635	0.830635
556.344	0.072833	0.399436	0.331815	0.454801	0.454801
555.341	1.1794	0.868029	0.669807	0.647817	0.647817
554.775	1.06562	0.793568	0.684053	0.643269	0.643269
551.814	0.382736	0.412326	0.528206	1.30699	1.30699
550.898	2.25554	1.64478	1.30512	1.17328	1.17328
550.397	0.662405	0.637803	0.804155	0.717105	0.717105
548.899	2.30302	1.67967	1.31775	1.18289	1.18289
548.805	1.35047	0.9892	1.77755	1.60793	1.60793
547.121	0.731817	0.754979	1.25325	1.33585	1.33585
545.242	1.18745	0.865585	0.736223	0.904715	0.904715
544.24	1.90893	1.45427	1.20389	1.24611	1.24611
543.992	0.564246	0.489567	0.612756	0.823591	0.823591
543.832	0.26361	0.638537	1.10446	1.29824	1.29824
542.187	0.137764	0.139663	0.824239	0.796649	0.796649
541.995	1.16581	0.977849	0.984215	1.02535	1.02535
541.683	0.302286	0.417271	0.540027	0.649969	0.649969
540.944	0.648199	0.472816	0.687087	0.624651	0.624651
540.823	0.804793	0.602609	0.970488	1.0181	1.0181
540.054	0.761198	0.866287	0.895593	1.01875	1.01875
539.379	1.00228	0.807318	0.800063	0.719488	0.719488
538.996	0.917683	0.732227	0.564877	0.870985	0.870985
537.04	0.436538	0.587837	0.576025	0.700792	0.700792
536.008	0.00431747	0.861794	0.818783	0.843455	0.843455
535.301	0.602319	0.741173	0.72261	0.821216	0.821216
534.923	1.63715	1.2098	0.955006	0.897532	0.897532
533.929	1.59381	1.16369	0.919233	0.819736	0.819736
533.237	0.133548	0.680832	1.09691	0.981949	0.981949
532.925	1.93944	1.41691	1.09147	0.976111	0.976111
532.794	0.566722	0.440869	0.806018	0.721497	0.721497
527.344	0.709029	0.581605	0.6376	0.782504	0.782504
524.007	0.531678	0.532867	0.411276	0.769264	0.769264
523.02	0.121095	0.112322	1.06536	0.978953	0.978953
523.014	0.059102	0.0546861	0.244742	0.476365	0.476365
522.009	1.03701	0.778888	0.777041	0.831788	0.831788
521.016	0.730477	0.539018	0.415289	0.611749	0.611749
520.014	0.989892	0.860237	0.704711	0.710154	0.710154
518.949	1.75684	1.30223	1.17118	1.04489	1.04489
517.954	1.62033	1.18409	1.13462	1.03112	1.03112
517.954	1.62033	1.18409	1.13462	1.03112	1.03112
516.952	1.90631	1.39608	1.23116	1.10105	1.10105
516.826	0.160137	0.502813	0.487447	0.563261	0.563261
516.802	0.12212	0.662339	0.513975	0.542151	0.542151
516.346	0.54677	0.734455	0.984947	0.916296	0.916296
516.295	0.055753	0.317446	0.421946	0.43506	0.43506
515.328	0.766439	0.669972	1.06528	1.06127	1.06127
515.29	0.157976	0.204041	1.09022	0.978708	0.978708
514.805	0.634299	0.878457	0.855655	0.966709	0.966709
514.324	1.05488	0.770624	0.656685	0.773895	0.773895
514.285	0.516538	0.606602	0.989514	0.884598	0.884598
514.283	0.544461	0.658523	0.989522	0.890315	0.890315
513.818	0.00901205	0.825178	0.933149	0.844368	0.844368
512.822	0.851401	0.620616	0.768408	0.69294	0.69294
512.354	1.51186	1.1187	1.06583	1.00883	1.00883
511.351	1.55345	1.1324	0.926901	0.912134	0.912134
510.061	0.453778	0.978515	0.843475	0.931725	0.931725
508.922	1.72502	1.27939	1.11595	1.08463	1.08463
508.788	1.31361	0.975526	0.778284	0.898131	0.898131
507.044	0.606482	0.529329	0.485123	1.23536	1.23536
506.104	0.329804	0.82326	0.685583	0.7104	0.7104
505.835	0.30251	0.239772	0.232207	0.889026	0.889026
505.135	0.421773	0.782866	0.799896	0.731195	0.731195
502.827	0.491615	0.592668	0.689959	1.05644	1.05644
500.976	1.64349	1.19811	0.92549	0.894439	0.894439
500.773	1.49214	1.08844	0.83817	0.754512	0.754512
499.052	0.526056	0.386652	0.932206	1.11019	1.11019
498.339	1.48457	1.16588	1.10994	1.07314	1.07314
498.288	0.0701838	0.530443	1.75794	1.56977	1.56977
497.335	1.70737	1.24856	0.961852	0.894328	0.894328
496.954	1.64398	1.20935	1.12179	1.04135	1.04135
495.194	0.0363624	0.629724	0.656801	1.03687	1.03687
494.959	1.60449	1.17068	0.9457	0.843342	0.843342
494.844	0.127712	0.140543	0.144238	0.645288	0.645288
494.756	0.773943	0.580137	0.724415	0.724656	0.724656
492.823	0.951402	0.765572	0.883493	0.945808	0.945808
491.31	0.571559	0.763347	0.93138	0.87878	0.87878
490.882	0.989851	0.829852	0.677138	0.668418	0.668418
490.308	0.886289	1.22773	0.997186	0.915363	0.915363
490.305	1.11137	1.35655	1.04473	0.931484	0.931484
489.313	0.435172	1.19617	0.924633	0.87218	0.87218
489.305	1.31037	1.04114	0.872206	0.817322	0.817322
489.302	1.46601	1.54003	1.2245	1.09175	1.09175
488.359	1.63458	1.28538	1.09189	1.05161	1.05161
488.309	1.47225	1.40699	1.09141	0.997322	0.997322
487.305	1.50719	1.37559	1.05922	0.961539	0.961539
486.94	0.664841	0.486228	0.481349	0.542583	0.542583
485.35	1.37747	1.30061	1.01397	1.13386	1.13386
485.101	0.775703	0.584953	0.760821	0.794282	0.794282
485.003	1.80667	1.31692	1.01683	0.928785	0.928785
483.133	1.46917	1.2083	0.966323	0.872949	0.872949
482.978	1.17377	1.01639	0.974727	0.880832	0.880832
482.314	0.643426	0.526995	0.591847	0.898973	0.898973
481.13	0.239442	0.179417	0.239308	0.217604	0.217604
480.981	0.591095	0.858992	0.725803	0.671011	0.671011
480.787	0.422626	0.709856	0.560091	0.567722	0.567722
479.985	0.663789	0.648396	0.724523	0.647004	0.647004
478.984	0.95132	0.738058	0.857765	0.883013	0.883013
478.789	1.1695	0.900898	1.02177	1.03503	1.03503
478.164	0.776564	0.664668	0.517186	0.468663	0.468663
477.248	1.82625	1.49049	1.20985	1.10381	1.10381
476.114	0.248522	0.348631	0.47596	0.65493	0.65493
475.317	0.831248	1.07704	0.885672	1.11023	1.11023
473.991	0.981552	0.971167	1.07943	0.966938	0.966938
473.219	1.43655	1.08627	1.15987	1.15604	1.15604
472.773	0.814352	0.823449	0.752507	0.67246	0.67246
472.155	1.30909	0.964943	0.921469	0.923153	0.923153
472.004	1.62211	1.18432	1.36569	1.22817	1.22817
470.343	1.79524	1.40991	1.28739	1.16925	1.16925
469.339	2.02186	1.52578	1.38123	1.26223	1.26223
467.303	1.6752	1.35571	1.09696	1.08655	1.08655
466.125	1.30076	1.02726	0.886667	0.792068	0.792068
465.986	0.965929	0.998744	1.37977	1.23633	1.23633
465.946	0.588699	0.522354	0.75547	0.750655	0.750655
465.305	0.281418	1.08472	1.01342	0.917109	0.917109
465.107	0.330865	0.255252	0.571071	0.578411	0.578411
465.007	1.17624	0.961678	1.23529	1.18994	1.18994
464.958	0.794175	0.647244	0.864205	0.788302	0.788302
463.952	0.927917	0.693154	0.699952	0.71436	0.71436
460.997	1.76504	1.31184	1.12426	1.00299	1.00299
460.255	1.64326	1.57002	1.21262	1.12639	1.12639
460.255	1.64326	1.57002	1.21262	1.12639	1.12639
458.805	1.46274	1.17433	0.972525	0.938895	0.938895
455.088	1.4919	1.57129	1.2604	1.16879	1.16879
454.802	0.4509	0.836545	0.983504	0.897588	0.897588
454.304	0.888462	0.683869	1.2701	1.24841	1.24841
453.356	0.329704	0.240439	0.988559	1.2099	1.2099
452.921	2.2713	1.65587	1.33985	1.20308	1.20308
452.805	0.744527	1.05394	1.00417	0.895288	0.895288
452.632	1.02048	0.763931	0.588517	0.536109	0.536109
452.333	0.25154	0.252324	1.13214	1.19315	1.19315
451.926	2.2886	1.68443	1.32316	1.18169	1.18169
451.328	0.869772	0.958624	0.96823	0.889464	0.889464
451.025	0.21759	1.71318	1.50402	1.34201	1.34201
450.922	2.27693	1.66308	1.30866	1.17169	1.17169
450.831	0.729432	0.68956	1.28897	1.15363	1.15363
450.791	0.692129	1.07488	0.882436	0.890708	0.890708
447.156	0.705637	0.515864	0.583353	0.629485	0.629485
447.134	0.790241	0.582306	0.494033	0.494453	0.494453
447.035	1.39431	1.06637	0.845997	1.07149	1.07149
446.788	0.191556	0.672315	0.607105	0.577142	0.577142
446.203	0.856881	0.930006	0.716271	1.28699	1.28699
446.152	0.602809	1.02537	1.11541	1.12341	1.12341
445.2	1.07876	1.0324	0.811419	1.39253	1.39253
445.054	0.6712	0.501544	0.457692	0.884583	0.884583
444.274	0.750736	0.597548	1.33388	1.21521	1.21521
442.977	1.20946	0.952029	1.1265	1.00684	1.00684
442.961	0.2808	0.47139	0.38442	0.34498	0.34498
442.121	0.54579	0.398574	0.540284	0.739219	0.739219
441.356	0.167552	0.271007	0.874379	0.808079	0.808079
441.017	0.267371	0.434368	0.340126	0.391212	0.391212
437.95	1.29069	0.957319	0.807871	0.740429	0.740429
437.693	0.441492	0.423381	0.496697	0.593628	0.593628
437.292	1.66967	1.3977	1.08266	1.08155	1.08155
436.946	1.00886	0.739291	0.618867	0.578361	0.578361
436.821	1.36303	1.02274	0.803411	0.812321	0.812321
436.219	1.84037	1.51267	1.17337	1.04637	1.04637
435.952	1.10789	0.866844	1.01105	0.964918	0.964918
435.271	0.297204	0.707022	0.812681	0.726909	0.726909
435.115	0.77376	0.577754	0.725817	0.880092	0.880092
435.031	1.31501	1.0821	1.03723	1.00612	1.00612
434.948	1.21799	0.895444	0.906891	0.885986	0.885986
434.826	1.36404	1.27598	1.1054	0.985684	0.985684
434.813	0.782287	1.0799	0.839271	0.893436	0.893436
434.269	0.357489	0.260776	1.54341	1.3786	1.3786
434.267	0.158636	0.819301	0.887603	0.860895	0.860895
434.214	1.27828	1.21288	1.537	1.3822	1.3822
433.223	1.11151	1.00875	0.777359	0.725918	0.725918
432.948	1.89324	1.38797	1.09226	0.975195	0.975195
431.228	1.87886	1.64023	1.27765	1.20676	1.20676
430.258	0.245447	0.911031	0.727835	0.652853	0.652853
430.257	0.547173	0.930883	0.721531	0.649975	0.649975
430.224	0.697708	0.633716	0.583247	0.520004	0.520004
430.157	0.717035	0.56458	0.549222	1.06454	1.06454
429.062	0.450298	0.891957	0.839413	0.912239	0.912239
428.81	0.628511	0.691006	0.553551	0.493552	0.493552
428.141	0.246142	0.18134	1.01752	0.941503	0.941503
426.076	0.34003	1.24125	0.955765	0.853387	0.853387
425.081	0.612588	0.879412	0.902424	0.913969	0.913969
425.04	1.20633	1.39307	1.07486	1.05359	1.05359
424.042	0.962612	0.719282	0.76612	0.684044	0.684044
423.223	1.04921	0.831805	0.859776	0.770029	0.770029
422.231	1.11797	0.897979	0.920148	0.820766	0.820766
422.224	0.59838	0.436181	1.0784	1.12036	1.12036
422.047	1.04684	0.882339	0.689707	0.652861	0.652861
421.23	0.856159	0.91421	0.917877	0.899188	0.899188
421.227	1.11377	0.894088	0.859793	0.766574	0.766574
421.2	0.906574	0.736486	0.578113	0.520863	0.520863
421.184	0.649951	0.506791	1.33433	1.31302	1.31302
421.156	0.78279	1.21957	0.951561	1.2371	1.2371
420.973	1.93062	1.40946	1.10396	0.98643	0.98643
420.227	0.180567	0.155309	1.40203	1.37922	1.37922
420.094	0.888198	0.681798	0.567116	0.660233	0.660233
419.977	1.31342	1.01319	0.797855	0.890847	0.890847
419.234	1.00244	1.02829	0.846427	1.22294	1.22294
419.058	0.485599	1.06171	0.854724	1.40674	1.40674
418.974	1.54223	1.16244	0.895429	0.911501	0.911501
418.229	0.565658	0.443109	1.72637	1.58729	1.58729
418.222	1.78682	1.44191	1.14076	1.06792	1.06792
418	0.568608	1.19409	0.91967	0.828799	0.828799
416.828	0.538054	0.75853	0.60652	0.551871	0.551871
416.242	1.19496	0.925999	0.821076	0.741648	0.741648
415.234	1.78088	1.45258	1.19557	1.09841	1.09841
414.84	0.87163	0.932046	0.884676	0.899518	0.899518
414.228	0.321761	0.743293	0.805201	0.788761	0.788761
413.844	0.815187	1.68232	1.29673	1.48405	1.48405
413.227	1.07091	1.03857	1.01962	1.19203	1.19203
413.041	0.67395	1.22306	0.973777	1.01082	1.01082
413.04	0.109835	0.913689	0.784598	0.814807	0.814807
412.957	0.304908	0.646203	0.557384	0.570169	0.570169
412.844	1.30257	1.16651	1.04687	0.973873	0.973873
412.025	0.224912	0.176656	2.13831	1.96578	1.96578
411.241	1.45828	1.4589	1.12335	1.00393	1.00393
410.904	0.885174	1.63399	1.26642	1.224	1.224
410.141	0.279158	0.33893	0.336399	0.794072	0.794072
410.073	1.04264	1.04686	0.862047	0.881041	0.881041
409.262	1.47057	1.44002	1.10901	1.00557	1.00557
408.075	1.15363	1.1289	0.953451	0.950205	0.950205
408.003	1.11491	1.09693	0.887719	0.89505	0.89505
407.281	0.253073	0.606273	0.471199	0.836659	0.836659
407.188	1.18647	0.865051	0.760727	1.11524	1.11524
407.069	0.0143724	1.69247	1.41901	1.28215	1.28215
407.037	0.797283	0.599353	0.926628	0.997216	0.997216
406.222	1.70801	1.45189	1.16872	1.09891	1.09891
405.913	1.72667	1.25864	1.06187	0.997989	0.997989
405.227	0.132855	0.0978617	1.07107	1.06484	1.06484
405.031	0.491008	1.10964	0.874585	0.85179	0.85179
404.959	0.713707	0.681902	0.53578	0.480633	0.480633
404.004	1.8042	1.32504	1.03663	0.938654	0.938654
403	1.62096	1.1834	0.918993	0.878729	0.878729
402.133	0.569014	0.888106	0.855114	0.788172	0.788172
402.091	0.478714	1.12389	1.24166	1.11129	1.11129
401.965	1.308	1.59399	1.23048	1.21169	1.21169
401.087	0.100612	0.993796	0.930006	0.967626	0.967626
400.215	0.386976	0.665274	0.676223	1.15665	1.15665
399.24	1.79427	1.46374	1.18117	1.09625	1.09625
399.228	1.24537	1.5332	1.31878	1.20288	1.20288
398.978	2.21835	1.65307	1.27376	1.14795	1.14795
398.266	0.746155	0.658516	0.533801	0.625297	0.625297
398.23	0.384744	0.297978	0.465157	0.51047	0.51047
397.246	1.41299	1.0474	1.12988	1.03111	1.03111
397.187	1.48621	1.70468	1.36687	1.24061	1.24061
396.981	2.19705	1.65957	1.28372	1.15585	1.15585
396.899	1.3043	1.05881	1.06169	0.981143	0.981143
396.844	0.450044	0.606275	0.536935	0.701351	0.701351
396.241	1.6636	1.46716	1.36928	1.23509	1.23509
396.148	1.70898	1.29627	1.22331	1.10861	1.10861
395.244	0.0270561	0.697824	0.656574	0.665722	0.665722
395.244	0.230454	0.771449	0.8045	0.775048	0.775048
395.207	1.65314	1.43978	1.15804	1.11687	1.11687
394.989	0.302137	1.37377	1.05973	0.958125	0.958125
394.969	0.890823	0.82227	1.44776	1.30631	1.30631
394.929	1.75974	1.51193	1.24322	1.15496	1.15496
394.25	1.7225	1.56476	1.31888	1.20117	1.20117
393.201	1.18746	0.917025	1.0459	0.937987	0.937987
393.172	0.99179	0.724902	0.755061	1.08013	1.08013
392.976	1.09182	1.04491	1.17591	1.09374	1.09374
392.906	1.08541	0.955218	0.84094	0.761323	0.761323
392.801	0.7884	0.605024	0.916946	1.24798	1.24798
392.193	0.048666	0.567511	0.492081	0.899335	0.899335
392.046	0.336945	0.792897	1.76716	1.61519	1.61519
392.008	1.27251	1.12394	1.25398	1.25148	1.25148
391.906	0.380986	1.30044	1.02554	1.04197	1.04197
391.209	0.0133728	0.468914	0.553252	0.96146	0.96146
391.135	1.67603	1.46728	1.16089	1.09025	1.09025
391.135	1.54029	1.21164	0.948543	0.952338	0.952338
390.827	0.723364	0.892992	1.26004	1.12934	1.12934
390.805	0.0382916	0.310215	0.273884	0.747076	0.747076
390.065	1.11453	1.18937	0.965342	0.975287	0.975287
390	1.48771	1.16425	0.986237	0.906086	0.906086
388.043	1.06908	0.88828	0.748623	0.994347	0.994347
387.018	1.26304	1.0101	0.849232	0.834442	0.834442
386.958	0.637571	0.689405	1.02293	0.956955	0.956955
386.901	0.748876	0.660736	0.628874	0.820996	0.820996
386.785	0.628595	0.840039	1.5124	1.50097	1.50097
386.144	0.289921	1.19046	0.92831	0.836352	0.836352
386.034	0.232298	0.706417	0.861373	0.777179	0.777179
385.992	0.409473	0.6282	1.47283	1.37453	1.37453
385.141	0.985364	1.17611	1.203	1.32788	1.32788
385.023	1.69568	1.32306	1.10943	0.998791	0.998791
385.016	0.759396	1.39352	1.08402	0.969032	0.969032
384.788	0.510161	0.660995	0.597867	0.533086	0.533086
384.137	1.33802	1.19363	0.935845	0.923196	0.923196
383.984	1.22245	0.982602	0.991059	1.02253	1.02253
383.212	0.980507	1.13044	0.870663	0.782885	0.782885
383.004	0.487028	0.588052	1.0984	1.30751	1.30751
382.165	1.39065	1.01606	1.06547	0.949933	0.949933
382.11	0.26465	0.417467	0.339821	0.624962	0.624962
381.265	1.44356	1.32182	1.15803	1.19945	1.19945
381.11	0.836604	1.12102	0.896164	0.939258	0.939258
381.068	1.27435	0.929089	0.855208	0.906474	0.906474
381.005	0.529166	0.450331	0.398997	0.360259	0.360259
380.714	1.02587	0.956203	0.793488	0.881757	0.881757
380.005	0.847506	1.10069	0.958247	0.855654	0.855654
380.004	0.542937	1.00039	0.840026	0.857251	0.857251
379.146	0.339126	0.818285	0.785833	0.763896	0.763896
379.056	1.12415	0.834982	0.960092	0.880726	0.880726
379.005	1.34593	1.35319	1.0519	0.961269	0.961269
378.993	1.28554	1.24258	1.59208	1.61008	1.61008
378.956	0.269423	0.231512	0.52175	1.10746	1.10746
378.661	0.0333657	0.29511	0.416227	0.518884	0.518884
378.159	1.05947	0.777021	1.3064	1.16756	1.16756
378.06	0.499431	0.566935	0.582672	1.01682	1.01682
377.653	1.64662	1.20156	1.04794	1.02998	1.02998
377.215	0.0974256	0.31264	0.240878	0.22625	0.22625
377.212	1.46227	1.07601	1.02383	0.969957	0.969957
377.157	1.75152	1.34845	1.05571	0.990261	0.990261
377.157	0.834447	0.731749	0.66568	0.87821	0.87821
377.156	1.75638	1.35271	1.05236	0.984906	0.984906
377.152	1.48841	1.08734	1.08953	1.04999	1.04999
377.086	0.164206	0.922476	0.715724	0.654121	0.654121
376.21	1.34215	1.23667	1.21871	1.08656	1.08656
376.097	0.968643	1.16847	0.943002	0.882344	0.882344
376.093	0.0192685	0.35203	0.335591	0.62505	0.62505
375.985	1.18067	0.884948	0.819717	0.732979	0.732979
375.203	1.8004	1.4532	1.19001	1.0891	1.0891
375.18	0.120738	1.21305	0.968329	0.864812	0.864812
375.145	0.313649	0.428293	0.604806	0.624602	0.624602
374.992	0.376804	0.663862	0.781096	0.762012	0.762012
374.861	0.817808	0.70992	1.10382	1.10527	1.10527
374.805	0.924844	1.02097	0.817162	0.784431	0.784431
374.037	0.318809	0.391396	1.48476	1.44618	1.44618
373.086	1.88006	1.66508	1.28825	1.14936	1.14936
373.069	0.367897	0.278361	1.78762	1.59415	1.59415
372.989	1.44401	1.1097	0.956725	0.853665	0.853665
372.864	1.61938	1.21727	1.02771	0.938889	0.938889
371.672	1.74735	1.38052	1.13939	1.12592	1.12592
371.16	1.25154	1.37855	1.21182	1.08086	1.08086
370.664	0.553974	0.601609	0.467141	0.635628	0.635628
370.182	1.57677	1.887	1.46015	1.30464	1.30464
370.161	0.286219	0.213436	0.608429	0.819778	0.819778
370.079	0.164684	1.11042	0.874775	0.782326	0.782326
370.017	0.0236784	0.306177	1.64056	1.47946	1.47946
369.12	1.0518	0.819786	1.39062	1.2704	1.2704
368.981	0.944339	1.37063	1.2456	1.13822	1.13822
368.844	1.36327	0.993727	0.811987	0.726296	0.726296
368.117	1.36987	1.01979	0.95679	0.855536	0.855536
368.102	0.513193	0.394853	1.27771	1.43145	1.43145
368.094	0.448586	0.412007	0.32514	0.569874	0.569874
367.25	1.7656	1.44306	1.18719	1.10158	1.10158
367.122	1.57315	1.24517	1.05971	1.05112	1.05112
367.089	0.987931	1.23373	0.997459	0.903861	0.903861
367.07	1.59584	1.64172	1.40966	1.31159	1.31159
367.03	1.37006	1.01577	1.45752	1.33659	1.33659
366.973	1.43683	1.09048	0.87685	0.785286	0.785286
366.919	1.71628	1.494	1.171	1.08344	1.08344
366.219	0.624853	0.509489	0.451929	0.745052	0.745052
366.211	1.1219	0.895919	0.931856	1.10514	1.10514
366.201	1.95911	1.68322	1.30252	1.19038	1.19038
366.161	1.39943	1.24907	1.04933	0.957459	0.957459
366.034	0.488665	0.82299	1.35598	1.20922	1.20922
365.985	0.368266	0.703417	0.77335	0.822437	0.822437
365.234	1.61187	1.209	0.958003	0.878192	0.878192
365.233	1.60533	1.20747	0.964985	0.887295	0.887295
365.14	0.461361	0.772021	1.32151	1.2178	1.2178
365.031	1.49217	1.09013	1.92131	1.72368	1.72368
364.177	1.24893	1.13052	0.987604	0.934248	0.934248
364.164	0.993732	0.767186	1.33443	1.18975	1.18975
364.066	0.890246	0.782013	0.785595	0.760225	0.760225
364.062	0.662142	1.0228	1.01673	1.01381	1.01381
362.168	1.92971	1.44519	1.66003	1.59751	1.59751
362.144	1.60062	1.27596	0.98655	0.87969	0.87969
361.082	1.43768	1.35095	1.218	1.08609	1.08609
361.014	0.0283446	0.350452	0.676931	0.624203	0.624203
361.013	0.100304	0.41415	0.33762	0.314606	0.314606
360.995	1.34144	1.00064	0.932213	0.854647	0.854647
360.836	1.39838	1.03188	1.08441	0.978322	0.978322
360.254	1.54411	1.14278	1.10758	0.988508	0.988508
360.017	0.0185986	0.22501	0.622445	0.592447	0.592447
359.569	1.09115	1.16907	0.927546	0.848168	0.848168
359.152	1.1997	1.18646	1.14535	1.07554	1.07554
359.12	1.2488	1.18477	1.19974	1.57089	1.57089
359.094	1.08153	0.866885	0.798565	0.90672	0.90672
359.015	0.104467	0.394832	0.343462	0.309462	0.309462
358.995	0.934319	1.12783	1.23641	1.18538	1.18538
358.87	1.60348	1.18134	0.923307	0.870613	0.870613
358.841	1.37588	1.2779	1.11902	1.01388	1.01388
358.15	1.16773	1.15041	1.37877	1.24176	1.24176
358.149	1.48279	1.41492	1.4313	1.38128	1.38128
358.031	0.99704	0.752905	1.07056	1.20983	1.20983
357.989	0.71257	0.528098	1.26608	1.13509	1.13509
357.255	1.59749	1.231	0.962673	0.933257	0.933257
357.229	1.73454	1.40111	1.1096	1.06053	1.06053
357.19	1.76684	1.42508	1.17759	1.0789	1.0789
357.055	1.27327	1.25874	1.52	1.35594	1.35594
356.995	0.188916	1.29214	1.05574	0.942562	0.942562
356.255	1.22128	1.12017	0.924275	1.05147	1.05147
356.178	1.71566	1.54074	1.22686	1.18492	1.18492
356.176	0.587972	0.468703	0.936474	1.06038	1.06038
356.132	0.441839	0.679783	0.67537	0.680513	0.680513
356.122	0.747519	0.875968	0.678061	0.629138	0.629138
355.007	1.38967	1.312	1.02833	0.995899	0.995899
354.943	2.35353	1.71591	1.32478	1.19992	1.19992
354.201	1.1182	1.19247	1.07753	0.960823	0.960823
354.062	0.983875	1.14947	0.890313	1.31123	1.31123
353.997	0.337681	0.526938	0.479573	0.450183	0.450183
353.95	2.32055	1.7035	1.45424	1.31144	1.31144
353.949	2.32591	1.70482	1.40154	1.25687	1.25687
353.149	1.48329	1.27591	0.995898	0.90763	0.90763
353.12	1.73965	1.43611	1.1339	1.01516	1.01516
352.989	1.05037	0.777897	0.743265	0.903337	0.903337
352.977	1.01244	1.23718	1.4641	1.32071	1.32071
352.945	2.31846	1.69187	1.31654	1.18157	1.18157
352.824	0.903022	0.944444	0.827716	0.826971	0.826971
352.024	1.34193	1.03695	0.940621	0.918087	0.918087
351.997	0.137835	0.506488	0.39884	0.408818	0.408818
351.982	0.689885	0.513275	0.919696	0.831217	0.831217
351.202	1.23612	1.03004	1.06744	0.991162	0.991162
351.058	0.845331	0.942192	0.777429	1.24714	1.24714
351.047	0.353973	0.538046	0.446369	0.634857	0.634857
351.029	0.105959	0.434564	0.634696	0.645526	0.645526
351.007	0.240083	0.742267	0.715258	0.657227	0.657227
350.224	0.611214	0.446809	0.527514	0.610379	0.610379
350.219	0.213125	1.25536	1.05607	1.11466	1.11466
350.173	1.47239	1.39295	1.19358	1.09278	1.09278
350.156	1.20915	1.29213	1.31771	1.21897	1.21897
350.074	1.33381	0.983331	0.76115	0.78616	0.78616
348.578	0.853186	0.757217	0.6226	0.887338	0.887338
348.205	1.68805	1.35029	1.04037	0.969445	0.969445
348.076	0.38983	0.704883	0.621637	0.665839	0.665839
348.061	0.457581	0.752703	0.592991	0.867015	0.867015
348.043	0.0101127	1.40173	1.40814	1.31924	1.31924
347.99	0.0899412	0.25824	0.626979	1.17882	1.17882
347.246	1.22646	1.1432	1.00639	1.06873	1.06873
346.149	1.18029	1.22783	1.2605	1.14631	1.14631
346.062	1.2615	1.18446	1.16416	1.06514	1.06514
345.184	1.61495	1.36725	1.0555	1.0614	1.0614
345.082	0.00182427	0.976021	0.917745	1.02062	1.02062
345.035	1.07709	0.943439	0.731768	1.1278	1.1278
344.852	1.21962	0.961836	0.903739	0.843614	0.843614
344.154	0.0947757	0.836782	0.755105	0.686851	0.686851
344.154	0.0947757	0.836782	0.755105	0.686851	0.686851
344.105	1.09451	0.797902	0.669116	0.684857	0.684857
344.074	0.071992	1.39073	1.10241	1.00929	1.00929
344.04	0.185077	0.615367	0.664729	0.635073	0.635073
344.039	1.08104	0.852959	0.673354	1.17108	1.17108
343.25	0.78806	1.18437	1.24645	1.11563	1.11563
343.137	1.54042	1.23306	0.961856	1.18217	1.18217
343.038	0.742629	0.930452	0.722842	0.871796	0.871796
342.201	1.76952	1.37328	1.06959	0.996973	0.996973
342.122	1.69565	1.26018	0.981816	0.875584	0.875584
342.117	1.68086e-05	0.45411	0.550651	0.978275	0.978275
341.974	0.103964	1.41602	1.35498	1.44004	1.44004
341.234	1.80423	1.44755	1.17745	1.07788	1.07788
341.109	1.13914	0.915676	0.750875	0.857856	0.857856
340.204	0.0751339	0.324472	0.653421	0.664953	0.664953
340.204	0.0851553	0.329206	0.648349	0.658176	0.658176
339.973	0.984899	0.757301	0.624503	0.766107	0.766107
339.063	0.797442	0.932157	0.721013	0.781526	0.781526
338.969	0.419705	0.762451	1.14806	1.04999	1.04999
338.093	0.630483	0.532583	0.515173	0.646636	0.646636
338.067	0.674907	0.525018	0.530514	0.756749	0.756749
338.056	0.0974165	1.48112	1.16487	1.04286	1.04286
338.023	0.943353	0.706701	0.705126	1.07346	1.07346
337.975	0.378636	0.425716	0.845153	0.932205	0.932205
337.168	0.732864	0.669033	0.517577	0.487861	0.487861
337.164	1.92533	1.52898	1.17737	1.0643	1.0643
337.125	1.78299	1.49327	1.21625	1.12637	1.12637
337.056	0.114345	0.544274	1.92692	2.14506	2.14506
337.055	0.105151	0.687147	1.83768	2.14233	2.14233
337.051	0.76338	1.35987	1.05822	0.984335	0.984335
337.015	0.846844	0.68849	0.876927	0.81429	0.81429
336.971	0.222165	0.359276	0.510235	0.747321	0.747321
336.93	1.47611	1.20141	0.925232	1.06611	1.06611
336.859	0.96571	1.07281	1.13271	1.08687	1.08687
336.84	0.387987	0.309079	0.394687	0.352653	0.352653
336.181	1.08379	0.972858	1.07409	0.987912	0.987912
336.019	1.3772	1.12768	0.927114	0.82667	0.82667
336.008	0.969911	0.770971	1.32596	1.33851	1.33851
335.109	1.7111	1.42984	1.14205	1.08646	1.08646
335.012	0.2047	1.359	1.04982	0.943287	0.943287
334.97	1.7763	1.47223	1.13469	1.22381	1.22381
334.843	0.262845	0.434015	0.716383	1.15284	1.15284
334.169	0.818481	0.608789	0.496733	0.536847	0.536847
333.23	1.38257	1.13621	1.00659	1.0424	1.0424
333.23	1.50236	1.25328	1.15288	1.15326	1.15326
332.997	0.0125601	0.991958	1.24776	1.28407	1.28407
332.846	0.257419	0.471559	0.675097	1.10716	1.10716
332.837	0.672185	0.805484	0.620885	0.755714	0.755714
332.059	0.216514	0.362845	0.338565	0.362222	0.362222
331.114	1.57863	1.27507	1.06971	0.97932	0.97932
331.102	0.599722	0.804476	0.697443	0.729122	0.729122
331.075	1.21145	0.885177	1.15037	1.08272	1.08272
331.039	1.09663	1.6908	1.44417	1.55913	1.55913
330.902	0.311149	1.19323	0.920637	0.829117	0.829117
330.879	0.249964	0.640107	0.599686	1.06433	1.06433
330.851	1.25017	0.91211	0.962702	0.869813	0.869813
330.842	0.484049	0.829796	0.950705	1.09695	1.09695
330.124	1.24216	1.00911	1.06615	0.951371	0.951371
330.122	0.947934	1.06403	0.876586	0.811593	0.811593
330.079	0.620237	0.500432	0.499166	0.648716	0.648716
330.003	0.584878	0.597704	0.514292	0.467392	0.467392
329.997	1.51775	1.17684	1.74608	1.55847	1.55847
329.99	0.460901	0.513763	1.17497	1.06711	1.06711
329.927	1.36108	1.02474	0.963507	0.886889	0.886889
329.152	0.926027	1.47484	1.24033	1.19417	1.19417
329.14	0.434252	0.640907	1.10659	1.0096	1.0096
328.901	1.76201	1.29254	1.00597	0.917695	0.917695
328.825	0.969188	0.756882	0.857014	1.01764	1.01764
328.805	0.193742	0.971713	0.783459	0.715354	0.715354
328.185	1.70736	1.38213	1.16016	1.05166	1.05166
328.138	0.191512	0.475772	0.385568	0.779387	0.779387
328.138	1.13033	1.26912	1.38572	1.26054	1.26054
328.078	0.0544618	1.41342	1.2516	1.11962	1.11962
328.064	0.107101	0.508842	0.929138	0.873585	0.873585
328.059	0.177975	1.42473	1.12887	1.0065	1.0065
327.218	1.75805	1.43283	1.14666	1.07657	1.07657
327.196	0.285159	1.14955	0.908939	0.839312	0.839312
327.141	0.573652	0.726945	0.58377	1.19746	1.19746
327.114	1.11861	1.08403	1.04053	0.980255	0.980255
327.092	1.53494	1.41509	1.53918	1.38307	1.38307
327.067	1.15518	1.27668	1.34673	1.28546	1.28546
327.001	0.701536	1.21839	1.8345	1.63688	1.63688
326.976	1.49395	1.09351	1.39213	1.51727	1.51727
326.829	1.2809	1.0063	0.819187	0.850007	0.850007
326.11	1.04677	0.918024	0.914655	0.863349	0.863349
326.095	0.253181	1.20844	1.0452	0.937299	0.937299
326	1.05255	1.37491	1.18983	1.13509	1.13509
325.125	0.891684	1.61329	1.63567	1.67765	1.67765
325.114	0.763779	1.34713	1.07587	0.988482	0.988482
325.108	0.602023	0.477919	0.890346	0.851679	0.851679
325.066	0.136739	1.68623	1.32891	1.19643	1.19643
324.785	0.809697	0.599591	0.469384	0.790566	0.790566
324.122	1.26289	0.943337	0.727792	0.694546	0.694546
324.094	0.147461	1.35574	1.22064	1.1074	1.1074
324.07	1.39298	1.05503	0.89511	0.836147	0.836147
323.016	0.882089	0.796331	0.685086	0.919402	0.919402
323	0.0451435	0.514993	0.488932	0.468033	0.468033
322.996	1.51786	1.12082	0.868782	0.872268	0.872268
322.956	1.22629	1.43411	1.11387	1.23932	1.23932
322.926	1.43512	1.31811	1.26441	1.1576	1.1576
322.87	0.553416	0.479613	1.11735	1.18673	1.18673
322.788	0.316474	0.240138	0.788099	0.86068	0.86068
322.151	1.25727	0.977748	0.752873	0.795957	0.795957
322.124	1.24516	0.992547	0.764448	0.702924	0.702924
322.084	0.804924	0.588468	1.05656	0.98999	0.98999
321.955	1.1621	0.875458	0.723874	0.660661	0.660661
321.081	1.56157	1.28837	1.40494	1.85852	1.85852
320.997	1.53977	1.15438	0.888921	0.916857	0.916857
320.15	1.44849	1.12043	1.05288	0.979656	0.979656
320.136	0.284865	0.599177	0.689384	1.09803	1.09803
320.098	1.14912	0.877218	0.988797	0.887626	0.887626
320.075	0.30466	1.54871	1.23162	1.09856	1.09856
319.992	0.151486	1.43366	1.16268	1.07977	1.07977
319.984	0.358079	1.29873	1.00047	1.31719	1.31719
319.078	0.0455233	1.52082	1.23095	1.10096	1.10096
318.934	0.702983	0.823684	0.8658	0.991451	0.991451
318.868	0.504593	0.384362	0.889397	0.984958	0.984958
317.125	1.78852	1.41395	1.19	1.09774	1.09774
317.121	0.796874	1.11805	0.93278	0.881319	0.881319
317.105	1.2428	1.23327	1.36707	1.25033	1.25033
316.881	1.00294	1.11608	1.11395	0.995457	0.995457
316.872	1.48029	1.21079	0.99471	0.913771	0.913771
316.222	1.86122	1.52475	1.21768	1.10473	1.10473
316.22	1.78832	1.48269	1.15955	1.09591	1.09591
316.184	1.79531	1.44361	1.15903	1.08547	1.08547
316.145	1.12501	1.02704	1.47915	1.43351	1.43351
316.117	0.928262	1.13946	0.939251	0.912844	0.912844
316.11	0.383328	0.652499	0.536615	0.6343	0.6343
316.081	0.158647	0.814285	0.642903	0.908844	0.908844
316.06	0.347189	0.415398	0.69209	0.738192	0.738192
316.031	1.22681	1.11103	0.989641	0.902783	0.902783
316.023	1.57825	1.15149	1.16769	1.05041	1.05041
315.876	1.04479	0.965672	0.976385	0.991066	0.991066
315.219	1.78661	1.46657	1.18424	1.09216	1.09216
315.181	1.78432	1.37053	1.07404	0.97738	0.97738
315.152	1.13513	0.827439	0.950502	0.847472	0.847472
315.107	0.438393	0.725132	0.588064	0.654979	0.654979
315.055	1.21916	0.942949	1.00347	0.912733	0.912733
314.925	0.071873	0.150975	0.401027	0.58127	0.58127
314.877	1.19314	1.10392	0.920584	0.956683	0.956683
314.864	0.243849	0.481828	0.400727	0.677987	0.677987
314.242	1.79857	1.48115	1.19708	1.09992	1.09992
314.168	1.02958	0.758232	0.604845	0.973728	0.973728
314.091	0.204739	0.786597	0.611726	0.709693	0.709693
314.055	1.09631	0.81378	0.852516	0.848423	0.848423
313.946	0.597461	1.15978	1.02947	0.918763	0.918763
313.203	1.74768	1.39172	1.09039	1.01923	1.01923
313.165	1.07763	0.786193	0.663942	0.960246	0.960246
313.158	1.14797	1.21062	1.09273	1.03105	1.03105
313.116	0.982269	1.01968	0.867295	1.14354	1.14354
313.056	1.62426	1.18782	1.55136	1.38331	1.38331
313.051	1.51754	1.14582	1.04393	0.968882	0.968882
312.985	0.42125	1.27329	0.981403	0.875053	0.875053
312.926	0.101414	1.08951	1.29137	1.18667	1.18667
312.86	0.707211	0.721709	0.57216	0.896012	0.896012
312.227	1.77224	1.44391	1.19883	1.103	1.103
312.106	1.45521	1.08919	0.839799	0.837919	0.837919
312.095	0.968723	1.05246	0.816014	0.765928	0.765928
312.087	1.69993	1.30682	1.0123	0.904307	0.904307
312.05	0.182912	0.527839	0.755755	1.15767	1.15767
311.16	1.06753	0.788975	1.30443	1.17042	1.17042
311.094	1.14393	1.13117	0.927631	0.836478	0.836478
311.083	1.40385	1.02474	0.789107	0.750928	0.750928
311.073	0.181672	0.864485	0.696967	1.31877	1.31877
310.973	1.22031	1.32643	1.06856	0.959389	0.959389
310.863	1.10295	0.999117	0.938156	0.907482	0.907482
310.587	0.0973438	0.791772	0.624766	0.560521	0.560521
310.561	0.767911	0.564015	0.448596	0.407249	0.407249
310.211	1.65292	1.40639	1.09576	1.07077	1.07077
310.125	0.105315	0.647142	1.36228	1.32741	1.32741
310.106	0.283433	0.665317	0.878834	0.788098	0.788098
310.086	0.20321	0.618945	0.486489	0.462816	0.462816
309.584	0.723946	0.685897	0.530368	0.475072	0.475072
309.164	0.584974	0.459626	1.0684	0.954425	0.954425
309.146	0.61684	0.760336	0.938504	0.849718	0.849718
309.137	1.42937	1.13197	0.887216	0.925208	0.925208
309.088	1.42597	1.19653	0.938508	0.864575	0.864575
309.001	0.830924	1.1366	0.904412	0.814807	0.814807
308.162	0.848848	0.809178	0.886425	0.790438	0.790438
308.098	0.0379301	1.34859	1.03976	0.962659	0.962659
308.073	0.12258	1.19711	0.933981	0.959791	0.959791
308.032	0.0650809	0.0833265	1.35216	1.50527	1.50527
307.997	1.47194	1.3198	1.11615	1.00206	1.00206
307.945	1.17761	0.867293	0.824867	0.779657	0.779657
307.172	1.75477	1.39915	1.17	1.05174	1.05174
307.158	0.941985	0.865836	0.95746	0.866226	0.866226
307.158	0.940073	0.869356	0.966186	0.874897	0.874897
307.117	1.77426	1.47237	1.20481	1.11354	1.11354
307.09	1.32296	0.982806	0.756782	0.674807	0.674807
307.035	0.359847	0.825302	1.35006	1.25271	1.25271
307.022	0.995628	1.26582	1.09292	0.982116	0.982116
307.004	1.74982	1.328	1.16384	1.03782	1.03782
306.981	1.26097	0.92128	1.08658	1.20544	1.20544
306.981	0.586024	0.722089	0.84055	1.11685	1.11685
306.978	0.976139	0.747833	0.747901	0.998403	0.998403
306.961	1.89981	1.385	1.1067	1.01149	1.01149
306.952	1.66666	1.27124	1.12665	1.04141	1.04141
306.168	1.56365	1.14838	0.92062	0.898981	0.898981
306.086	1.80568	1.32078	1.04037	0.943154	0.943154
306.082	0.737953	0.789457	0.959603	0.942801	0.942801
306.077	0.0171708	1.26194	1.02122	1.05346	1.05346
306.067	0.577448	0.712431	1.03532	0.973596	0.973596
305.985	0.953523	0.707448	0.779747	0.950189	0.950189
305.57	0.0759737	0.310449	0.717622	0.811058	0.811058
305.114	1.11906	0.877266	0.675631	0.820379	0.820379
305.098	1.84248	1.54159	1.26661	1.1538	1.1538
305.086	1.19394	1.33048	1.30556	1.17316	1.17316
305.074	0.560326	0.622476	1.16279	1.04666	1.04666
305.069	0.606635	0.472896	0.364166	0.732631	0.732631
305.005	1.32222	1.25267	1.057	1.22813	1.22813
304.991	1.28641	0.93936	0.723756	1.2253	1.2253
304.982	0.895316	0.691159	0.765639	1.12135	1.12135
304.955	0.644931	1.14044	0.957294	0.85414	0.85414
304.847	0.122197	0.562491	0.437937	0.573635	0.573635
304.135	0.378521	0.29854	1.15996	1.16421	1.16421
304.086	0.324369	1.66214	1.29817	1.17496	1.17496
304.071	0.564112	0.608547	1.0908	0.995901	0.995901
304.063	1.15305	0.846018	0.760067	0.781092	0.781092
304.011	0.888395	1.39332	1.14023	1.22782	1.22782
303.988	1.11053	0.873823	1.6284	1.48147	1.48147
303.131	0.572041	0.463079	0.414488	0.491843	0.491843
303.121	1.39418	1.07391	1.34768	1.23228	1.23228
303.083	0.161702	1.61547	1.26023	1.12471	1.12471
303.07	1.3519	1.01435	0.888405	0.818158	0.818158
303.019	1.33301	0.982713	1.21737	1.08668	1.08668
303.013	0.607935	1.39147	1.07236	0.969702	0.969702
303.008	1.19634	1.40947	1.3539	1.44981	1.44981
302.534	0.278447	0.949079	0.759344	1.07958	1.07958
302.221	0.277396	0.581334	1.00728	0.975696	0.975696
302.111	0.142945	0.581858	0.558153	0.699045	0.699045
302.109	1.33842	1.09506	1.07355	1.00556	1.00556
302.099	0.27177	1.32515	1.05557	0.958337	0.958337
302.074	1.06212	0.977052	1.07487	1.00386	1.00386
302.066	1.07002	0.782574	0.748624	0.838487	0.838487
301.981	0.94152	1.28903	1.02648	0.944397	0.944397
301.906	0.138455	1.12833	0.896637	1.00463	1.00463
301.152	0.348579	1.12514	1.74327	1.59091	1.59091
301.11	0.141624	0.3895	0.303393	0.687174	0.687174
301.106	1.4264	1.08422	1.28373	1.18128	1.18128
301.105	0.258203	1.57004	1.37218	1.22375	1.22375
301.027	0.759561	1.04457	0.846125	0.884872	0.884872
301	1.85064	1.34925	1.07242	0.956344	0.956344
300.929	0.856997	0.996298	0.767181	0.839381	0.839381
300.162	1.54229	1.2021	0.970347	0.891719	0.891719
300.153	1.18837	0.86702	0.839692	1.19583	1.19583
300.141	0.170894	0.176672	0.405577	0.419531	0.419531
300.136	0.594209	0.454523	0.649692	0.643981	0.643981
300.13	0.605657	0.709059	0.881937	1.01548	1.01548
300.106	1.15659	1.24835	1.37881	1.24866	1.24866
300.106	0.229468	0.444932	0.355494	0.725167	0.725167
300.076	1.33236	1.00982	0.7983	0.717307	0.717307
300.039	0.257856	1.15716	0.93296	0.848757	0.848757
300.036	1.44645	1.05567	0.829527	0.793448	0.793448
300.004	1.35229	1.09315	0.883283	0.901689	0.901689
299.974	1.73987	1.36909	1.39764	1.25095	1.25095
299.224	1.68962	1.26922	1.01657	0.959189	0.959189
299.16	1.0704	0.780267	0.756072	1.0813	1.0813
299.157	1.57326	1.25706	1.04251	0.935199	0.935199
299.149	0.790128	0.666798	0.581614	0.599506	0.599506
299.137	1.14501	0.974739	0.797076	0.732172	0.732172
299.065	1.4153	1.05932	0.832014	0.800387	0.800387
299.036	0.757418	0.77562	0.600325	0.689102	0.689102
299.003	2.2672	1.66636	1.28315	1.17536	1.17536
298.953	1.83999	1.3911	1.10256	1.03848	1.03848
298.913	1.61562	1.19431	1.14005	1.01732	1.01732
298.207	1.12311	0.920767	0.724279	0.661817	0.661817
298.18	0.12406	0.811431	0.941386	0.91741	0.91741
298.177	1.07442	0.795092	0.665789	0.713629	0.713629
298.156	1.09844	0.801815	0.790828	1.10345	1.10345
298.153	0.147607	0.259194	0.619908	0.897975	0.897975
298.145	0.411758	1.09351	1.7654	1.59204	1.59204
298.114	0.645539	1.05558	1.39371	1.26049	1.26049
298.091	1.3733	1.00106	0.865101	0.885546	0.885546
298.001	0.120229	1.61207	1.29087	1.30467	1.30467
297.973	0.00104902	0.838896	1.0096	0.911756	0.911756
297.203	0.859541	0.708586	0.632689	0.597513	0.597513
297.159	0.466839	0.349865	0.445679	0.741461	0.741461
297.145	1.34881	0.9999	0.769982	0.788701	0.788701
297.002	0.354872	0.847352	0.652544	0.582471	0.582471
296.991	0.980779	1.55378	1.2272	1.15326	1.15326
296.99	0.980779	1.55378	1.2272	1.15326	1.15326
296.894	0.401185	0.302466	0.592115	0.530575	0.530575
296.535	0.485242	0.75778	0.730092	0.671617	0.671617
296.231	1.13014	1.28647	1.02723	1.13034	1.13034
296.136	0.203191	1.09196	1.05273	1.04312	1.04312
296.078	1.93527	1.41634	1.29585	1.18886	1.18886
296.056	1.75411	1.34903	1.0388	0.927194	0.927194
296.051	0.313993	0.412492	0.95767	0.859528	0.859528
296.044	0.321705	0.235742	0.234436	0.250941	0.250941
295.984	0.0434676	1.00724	0.842957	0.8048	0.8048
295.18	0.0340966	0.463539	0.468972	0.548687	0.548687
295.148	1.72267	1.27518	1.32425	1.27085	1.27085
295.137	1.13214	0.876381	1.01506	1.16436	1.16436
295.118	1.28614	1.09667	1.0763	1.00936	1.00936
295.118	1.39692	1.17718	1.04897	0.995677	0.995677
295.097	0.209037	1.34031	1.10648	1.15637	1.15637
295.007	1.14097	0.831945	0.939803	0.859693	0.859693
294.928	1.26987	1.26825	1.12929	1.00867	1.00867
294.899	0.486855	0.579836	0.555183	0.674981	0.674981
294.891	1.01755	0.813905	0.665251	0.633846	0.633846
294.178	0.832251	0.78064	0.602925	1.55049	1.55049
294.135	1.26467	0.975687	1.1908	1.09927	1.09927
294.096	0.999386	1.30936	1.16098	1.04469	1.04469
294.094	0.902027	1.51771	1.21165	1.08117	1.08117
294.069	0.576794	0.437308	1.04038	1.00525	1.00525
294.066	0.663707	0.674198	0.861524	0.831051	0.831051
294.041	1.32633	1.01588	0.956337	0.865078	0.865078
294.004	0.08471	0.339304	0.543904	0.485881	0.485881
293.981	1.24211	1.05237	0.819405	0.848802	0.848802
293.927	1.03985	1.16224	0.957158	0.861674	0.861674
293.895	0.73459	0.537154	0.665271	0.860336	0.860336
293.211	0.462289	0.393171	1.17737	1.09173	1.09173
293.05	1.36275	1.38587	1.3821	1.35061	1.35061
293.048	1.04966	1.36556	1.62568	1.52806	1.52806
292.895	1.05274	0.811207	0.700228	0.7433	0.7433
292.104	0.976319	0.956009	0.919796	0.873333	0.873333
292.086	1.62088	1.29481	1.05118	0.988761	0.988761
292.073	0.945546	0.702665	0.561435	0.660328	0.660328
292.059	0.809351	0.618095	0.985841	1.27771	1.27771
292.042	1.27741	1.00728	1.04745	0.934988	0.934988
291.981	1.44823	1.0997	1.05547	1.01355	1.01355
291.084	1.67948	1.47716	1.15632	1.11464	1.11464
291.034	0.392894	0.81494	0.672511	0.615833	0.615833
290.119	0.759726	0.703466	0.960229	1.06048	1.06048
290.003	0.314806	1.11648	0.995702	1.32818	1.32818
289.067	0.17267	1.69484	1.34675	1.20635	1.20635
288.996	0.252293	1.31509	1.10407	1.00596	1.00596
288.977	1.54453	1.15634	0.905875	0.961968	0.961968
288.924	0.364042	0.2737	1.2161	1.1001	1.1001
288.077	0.386475	1.4091	1.09215	1.00007	1.00007
288.014	0.0802685	0.631494	2.25279	2.02004	2.02004
287.981	1.12338	0.918793	1.19925	1.06921	1.06921
287.968	0.200452	0.182283	0.218341	0.834296	0.834296
287.965	0.790712	1.1786	0.908275	0.879954	0.879954
287.959	1.6051	1.25366	1.01528	0.934225	0.934225
287.109	0.585381	0.71757	1.1618	1.36278	1.36278
287.075	1.137	1.3699	1.43452	1.28667	1.28667
287.052	0.839498	1.18508	1.00876	1.11191	1.11191
286.983	1.44852	1.07772	0.855509	0.780722	0.780722
286.978	1.09724	1.13382	0.992083	0.9015	0.9015
286.212	1.36827	1.11818	0.863213	0.854563	0.854563
286.091	0.232417	0.41982	0.328092	0.744989	0.744989
286.09	1.1896	1.31473	1.36851	1.23602	1.23602
286.003	0.795079	1.2296	0.958	0.867309	0.867309
285.964	1.68942	1.23872	1.2506	1.15432	1.15432
285.933	1.75294	1.27779	1.09302	0.9752	0.9752
285.272	0.518459	0.76958	1.25713	1.32638	1.32638
285.126	0.499395	1.19675	1.00017	0.892041	0.892041
285.11	0.907363	0.830454	0.700347	0.830215	0.830215
285.102	0.434247	1.08196	1.21783	1.1188	1.1188
285.094	1.25322	1.21157	0.941883	0.896212	0.896212
285.086	0.546668	1.13388	0.887104	0.809159	0.809159
285.066	1.66407	1.4347	1.18996	1.0962	1.0962
285.027	1.51076	1.11136	1.00404	0.904561	0.904561
284.969	1.3737	1.02817	0.81723	0.899	0.899
284.96	1.10534	0.806	0.640906	0.571413	0.571413
284.916	1.4064	1.08116	0.873326	0.848457	0.848457
284.916	1.4064	1.08116	0.873326	0.848457	0.848457
284.113	0.946856	0.861373	0.887181	0.910461	0.910461
284.099	0.776917	1.5875	1.49413	1.36971	1.36971
284.075	0.00421561	0.780969	0.844837	0.943262	0.943262
284.063	2.12157	1.54662	1.1952	1.14282	1.14282
284.059	0.338726	1.19002	1.43785	1.34719	1.34719
284.046	1.0225	0.753862	0.688606	0.615476	0.615476
284.044	0.170428	0.198068	0.158931	0.621748	0.621748
284.03	1.35786	1.0145	1.07731	1.04231	1.04231
283.137	1.09991	0.802376	0.769204	1.12331	1.12331
283.082	0.565737	0.869447	1.15232	1.03552	1.03552
282.103	1.11887	0.846168	0.995924	0.893917	0.893917
282.085	0.0676734	0.505298	1.04666	1.16834	1.16834
282.017	1.45748	1.11815	1.69652	1.51393	1.51393
282.005	1.35116	1.20633	0.935659	0.839534	0.839534
281.996	1.00863	0.991012	1.12387	1.01637	1.01637
281.102	1.37562	1.06006	1.04648	1.0295	1.0295
281.051	0.827186	1.20036	0.988979	1.2103	1.2103
281.038	1.31248	0.977621	1.30679	1.17609	1.17609
281.036	0.762763	1.04221	0.907661	0.876547	0.876547
281.031	0.183619	1.35788	1.21298	1.21962	1.21962
280.957	0.89116	0.949891	0.975769	1.24096	1.24096
280.921	1.46612	1.07891	0.866905	0.77905	0.77905
280.204	0.216907	0.894553	1.43033	1.33074	1.33074
280.104	1.35714	1.04939	1.16611	1.04022	1.04022
280.034	1.13117	0.824543	1.00565	0.896602	0.896602
279.973	0.978354	1.08758	1.08086	1.15136	1.15136
279.128	0.712523	0.838199	1.18667	1.05799	1.05799
279.09	0.448016	0.603976	0.838208	0.747768	0.747768
279.078	1.47356	1.32511	1.05482	0.952388	0.952388
279.062	0.577984	0.608307	1.11864	1.10966	1.10966
279.039	0.698958	0.904323	0.84903	0.91968	0.91968
279.01	1.17724	1.19147	0.927481	0.874182	0.874182
279.008	0.33328	1.37529	1.08401	1.03964	1.03964
278.222	0.138981	0.520937	1.3323	1.29938	1.29938
278.189	0.776798	0.74096	0.837104	0.766243	0.766243
278.125	1.61111	1.37201	1.18065	1.0532	1.0532
278.027	0.014437	1.16768	0.903722	0.998817	0.998817
277.996	1.06318	1.03805	1.09689	1.1425	1.1425
277.991	1.36716	1.03257	0.903861	0.998638	0.998638
277.218	0.0216985	0.695116	1.0904	1.07177	1.07177
277.107	1.2513	1.33636	1.09905	1.14222	1.14222
277.107	1.45624	1.13515	1.11963	1.07316	1.07316
277.087	1.53328	1.28043	0.985934	0.879787	0.879787
277.083	1.37012	1.10754	0.86472	0.877001	0.877001
277.067	1.64543	1.36	1.11714	1.07444	1.07444
277.059	0.0227268	0.0981313	0.466195	0.808429	0.808429
277.055	0.154582	0.911242	0.713184	0.896338	0.896338
277.046	0.156298	0.747851	0.738144	0.983209	0.983209
277.024	0.798574	0.61599	0.689256	0.849766	0.849766
277.007	0.454716	0.335112	0.315257	0.513674	0.513674
276.971	1.69611	1.3297	1.02387	0.914668	0.914668
276.918	0.581497	1.26493	0.97423	0.894598	0.894598
276.124	0.341298	0.971668	1.16456	1.05517	1.05517
276.055	0.126593	1.51909	1.22894	1.09671	1.09671
275.101	1.49148	1.31845	1.0908	0.977572	0.977572
275.051	0.427157	1.38914	1.11016	1.03158	1.03158
274.981	0.126455	0.994765	1.31884	1.31148	1.31148
274.84	0.513183	0.834978	1.32727	1.2977	1.2977
274.125	0.816383	0.660018	1.09851	1.10125	1.10125
274.061	0.365806	1.12263	1.33671	1.24445	1.24445
273.159	1.28496	1.07039	0.848311	0.758583	0.758583
273.023	0.0961574	0.547019	0.444369	0.403887	0.403887
273.023	1.08694	0.94695	0.752844	0.882054	0.882054
273.023	0.241966	1.18811	0.957608	0.906153	0.906153
273	0.277297	0.820192	0.681099	0.630125	0.630125
272.984	1.49289	1.10631	1.15816	1.03779	1.03779
272.843	0.312215	0.588991	0.66744	1.13488	1.13488
272.154	1.72299	1.2924	1.09131	1.0452	1.0452
272.008	0.0254744	1.18852	0.935488	0.968801	0.968801
271.219	1.37033	1.47951	1.2079	1.26426	1.26426
271.129	0.721448	0.532961	0.550873	0.677684	0.677684
271.05	0.0443186	0.0367704	0.54844	1.30125	1.30125
271.004	0.070471	1.15069	0.968229	0.924148	0.924148
270.986	0.6792	0.650133	1.07226	1.07612	1.07612
270.975	0.914298	1.07721	1.35548	1.24214	1.24214
270.846	0.425078	0.540906	1.52262	1.658	1.658
270.139	1.0847	0.923159	1.50895	1.34852	1.34852
270.125	0.743593	0.551714	0.555526	0.694115	0.694115
270.077	0.706282	1.42016	1.14908	1.05314	1.05314
270.059	0.496945	0.445677	1.07047	1.01474	1.01474
270.049	0.803917	0.825648	0.82838	0.742731	0.742731
270.049	0.803917	0.825648	0.82838	0.742731	0.742731
270.02	1.29937	1.02261	1.23308	1.16465	1.16465
269.119	1.43278	1.05504	0.946807	0.845748	0.845748
269.107	0.08959	1.34476	1.8649	1.67201	1.67201
269.106	1.51343	1.57704	1.27274	1.26455	1.26455
269.088	1.69192	1.48193	1.23829	1.20801	1.20801
269.088	0.474083	0.596907	0.995434	1.50357	1.50357
269.088	0.474083	0.596907	0.995434	1.50357	1.50357
269.044	0.488544	0.428195	0.480519	0.615144	0.615144
268.823	0.404785	0.563527	1.27429	1.1516	1.1516
268.148	0.783431	0.997911	0.872875	0.795632	0.795632
268.104	0.859431	1.64676	1.68847	1.67978	1.67978
268.089	1.60398	1.572	1.33429	1.26707	1.26707
268.086	0.0827543	0.862877	1.79332	1.60013	1.60013
267.153	0.00650515	0.632041	0.615761	0.787883	0.787883
267.153	0.796525	0.924061	0.883974	0.816674	0.816674
267.144	0.855682	1.1554	0.986015	0.922835	0.922835
267.122	1.81559	1.47884	1.21547	1.10902	1.10902
267.121	1.82918	1.47828	1.21078	1.1029	1.1029
267.121	1.82817	1.47853	1.21174	1.104	1.104
267.109	0.715099	1.12675	0.871578	1.22758	1.22758
267.108	0.74669	0.879339	0.735639	0.712372	0.712372
267.09	0.699981	0.68386	0.560574	0.55018	0.55018
267.074	0.0706571	1.01128	1.56292	1.43358	1.43358
267.035	1.03613	1.25099	1.00602	1.11696	1.11696
266.925	0.469781	1.15922	0.893759	0.798892	0.798892
266.825	0.6466	0.471587	0.715811	0.907421	0.907421
266.189	0.0656845	0.365905	1.18209	1.0561	1.0561
266.133	1.5558	1.22472	0.957539	0.863833	0.863833
266.09	1.02671	0.769206	0.926799	0.831375	0.831375
266.055	1.04119	1.16901	1.12655	1.01487	1.01487
265.987	1.42222	1.0453	0.881356	0.920329	0.920329
265.167	1.43822	1.35844	1.1392	1.02415	1.02415
265.106	1.77799	1.45965	1.21794	1.12562	1.12562
265.019	0.331294	0.944433	0.737861	0.753649	0.753649
264.828	0.505749	0.5023	1.57778	1.43858	1.43858
264.059	1.64448	1.32172	1.21653	1.09377	1.09377
264.047	0.526899	0.396983	2.19489	2.152	2.152
264.004	0.335124	0.623709	1.43505	1.28662	1.28662
263.95	1.9347	1.43202	1.11698	0.996893	0.996893
263.122	0.355599	0.791987	0.928114	0.969902	0.969902
263.106	1.78031	1.39592	1.11991	1.01859	1.01859
263.09	1.80251	1.41603	1.1831	1.08287	1.08287
263.089	1.79962	1.4133	1.17887	1.07967	1.07967
263.078	0.402186	0.663294	0.510774	0.89047	0.89047
263.073	0.104921	1.55554	1.28646	1.14931	1.14931
263.027	1.21087	0.910918	0.809033	0.774192	0.774192
262.983	1.20701	0.885329	1.19959	1.44662	1.44662
262.976	1.0177	1.10308	1.34427	1.2523	1.2523
262.869	0.70467	0.601886	0.640754	0.601887	0.601887
262.129	0.294497	0.598154	0.461221	0.70453	0.70453
262.082	0.6988	0.918595	0.886394	0.821297	0.821297
262.07	0.0186361	1.50668	1.22096	1.09106	1.09106
262.064	0.257495	0.838649	0.84447	0.775823	0.775823
262.056	0.590157	0.884189	0.710335	1.07035	1.07035
262.036	0.600675	1.00103	1.17117	1.29829	1.29829
261.949	0.687212	0.633524	0.780593	0.704541	0.704541
261.104	2.23178	1.64701	1.42298	1.28277	1.28277
261.091	1.40857	1.32316	1.24145	1.13052	1.13052
261.073	0.136483	0.408617	0.596176	0.605929	0.605929
261.073	0.480618	1.1981	0.977119	0.916016	0.916016
261.052	0.859514	0.841045	0.650158	0.717283	0.717283
261.041	1.27512	1.41404	1.11305	0.992359	0.992359
261.041	1.23403	1.40095	1.09785	0.979073	0.979073
260.925	0.952119	0.704881	0.543035	0.639239	0.639239
260.892	1.75594	1.4479	1.14745	1.10775	1.10775
260.122	1.77189	1.42286	1.1374	1.06923	1.06923
260.122	1.73871	1.38543	1.11304	1.05275	1.05275
260.122	1.79841	1.40839	1.10228	1.00566	1.00566
260.113	0.46465	0.661954	2.52611	2.25233	2.25233
260.109	0.561088	0.975716	1.15918	1.15166	1.15166
260.066	1.36668	0.9999	0.91114	0.831287	0.831287
260.059	0.245062	0.999126	0.824396	0.89952	0.89952
260.054	1.29366	0.952164	1.26766	1.15271	1.15271
260.035	1.38554	1.08054	0.960296	0.865795	0.865795
260.023	0.333117	0.920828	0.852777	0.860306	0.860306
259.84	1.13599	1.21915	1.1319	1.01354	1.01354
259.161	1.4301	1.06837	1.31284	1.17074	1.17074
259.113	1.4579	1.20604	0.929181	0.83787	0.83787
259.032	0.729351	0.72523	1.00723	0.915921	0.915921
259.022	0.0479445	0.926605	1.46482	1.44895	1.44895
258.996	0.507778	0.400428	1.0609	1.07929	1.07929
258.98	0.204757	0.879373	0.724349	0.658458	0.658458
258.976	0.769156	0.725119	0.639963	0.675982	0.675982
258.157	1.66186	1.22127	1.36188	1.21508	1.21508
258.062	0.969719	1.10628	1.08366	0.967825	0.967825
258.039	0.523071	1.17561	0.923999	1.05662	1.05662
257.933	1.33207	1.00704	0.785544	0.738037	0.738037
257.243	1.33572	0.976742	0.761792	0.948517	0.948517
257.212	1.85612	1.4045	1.08196	0.999442	0.999442
257.164	1.24517	0.962721	1.37719	1.22977	1.22977
257.162	1.81367	1.3735	1.38476	1.27489	1.27489
257.113	0.794146	0.578876	0.561508	0.716725	0.716725
257.095	1.46612	1.07377	1.39158	1.28974	1.28974
257.055	0.950476	0.70198	0.540667	0.562579	0.562579
257.043	1.19702	0.907606	0.833231	0.77224	0.77224
257.028	0.156937	0.643286	0.499223	0.936846	0.936846
256.966	2.31122	1.69462	1.31977	1.18048	1.18048
256.945	0.352321	0.582651	0.823638	1.14352	1.14352
256.876	0.840964	0.831713	0.640559	0.664768	0.664768
256.2	1.75858	1.38633	1.0686	1.0165	1.0165
256.159	0.585778	0.932573	0.839846	0.750331	0.750331
256.127	1.82047	1.47902	1.2066	1.10645	1.10645
256.109	0.796616	0.591384	0.598414	0.710782	0.710782
256.101	1.22523	0.908747	0.96334	0.866196	0.866196
256.044	0.167627	1.12796	0.984192	1.10066	1.10066
256.031	0.759976	0.82329	0.634007	0.726932	0.726932
256.005	1.24138	1.15859	1.1779	1.07137	1.07137
255.972	2.23289	1.67601	1.30359	1.16239	1.16239
255.953	0.676202	0.625199	0.487382	0.470864	0.470864
255.123	0.663605	0.526279	1.15167	1.06189	1.06189
255.121	1.77293	1.38388	1.14903	1.04731	1.04731
255.098	1.5879	1.16887	1.76006	1.61349	1.61349
255.091	0.796662	1.3843	1.51904	1.40775	1.40775
255.073	0.7362	1.08279	0.995255	1.89892	1.89892
255.049	0.180376	0.588755	0.788815	0.825072	0.825072
255.012	1.15383	0.982571	0.976971	0.9696	0.9696
255.011	0.825675	0.621107	0.488893	0.629423	0.629423
255.011	0.793026	0.581242	0.447603	0.714908	0.714908
254.981	0.0677075	0.412952	0.414123	1.15726	1.15726
254.968	2.24502	1.64087	1.27543	1.13718	1.13718
254.926	1.33365	1.11482	0.901646	0.820848	0.820848
254.894	0.765339	0.898841	0.694394	0.881185	0.881185
254.089	0.783838	1.65169	1.63361	1.5459	1.5459
254.08	0.593676	0.948004	0.860709	1.14791	1.14791
254.016	1.48606	1.1487	0.884517	0.859616	0.859616
253.989	0.0831334	0.106442	0.417018	0.469122	0.469122
253.106	1.70551	1.30067	1.03662	0.962326	0.962326
253.102	1.28158	0.934479	1.32179	1.18437	1.18437
253.093	0.893367	0.875583	1.38177	1.23499	1.23499
253.075	1.98738	1.66575	1.32861	1.18567	1.18567
253.07	0.311375	1.6505	1.39512	1.26175	1.26175
253.049	0.932856	0.929422	0.881939	0.896544	0.896544
253.049	0.932856	0.929422	0.881939	0.896544	0.896544
252.858	0.978859	1.05468	0.973129	0.871024	0.871024
252.173	0.605049	1.02521	0.95838	0.861791	0.861791
252.156	0.488922	0.356808	0.71464	0.80322	0.80322
252.145	0.602595	1.35882	1.0524	1.02907	1.02907
252.026	0.00302105	0.930396	0.909195	0.923936	0.923936
251.867	1.18	1.35719	1.19112	1.062	1.062
251.132	0.523972	0.773713	0.688643	0.624707	0.624707
251.096	1.9044	1.6556	1.40538	1.25321	1.25321
251.041	0.866067	0.977097	0.76614	1.00802	1.00802
251.02	1.56239	1.30057	1.00272	0.89447	0.89447
251.018	0.274333	0.284303	1.33583	1.41901	1.41901
251.015	0.113633	1.09675	1.84736	1.64967	1.64967
251.012	0.515413	0.379885	0.737042	0.700402	0.700402
250.993	0.0582012	0.937842	1.20418	1.27681	1.27681
250.86	0.216959	0.731701	0.644287	0.993915	0.993915
250.094	1.55802	1.19975	1.12974	1.05327	1.05327
250.039	0.801678	1.49611	1.37152	1.28041	1.28041
250.031	1.46694	1.0876	0.995023	0.988047	0.988047
250.026	0.259516	0.328997	1.16584	1.18115	1.18115
250.015	1.29793	1.01532	0.781879	0.714935	0.714935
249.113	1.0044	1.02694	1.02524	0.922769	0.922769
249.086	1.2292	0.908936	0.760407	0.687253	0.687253
249.085	0.813279	0.653695	0.595562	0.665399	0.665399
249.039	1.77804	1.2973	1.036	0.925651	0.925651
249.035	1.51683	1.65276	1.28521	1.15507	1.15507
249.031	0.88239	1.28993	1.00464	0.942724	0.942724
249.024	0.728917	1.48396	1.17797	1.06105	1.06105
249.022	0.33357	0.30632	1.24006	1.31995	1.31995
248.998	0.336398	0.622273	0.550998	0.494889	0.494889
248.961	0.985899	0.985311	1.17516	1.04777	1.04777
248.863	0.64571	0.664484	0.583588	0.899854	0.899854
248.081	0.666645	0.825642	0.635842	0.6319	0.6319
248.078	0.828252	0.658432	0.673118	0.664793	0.664793
248.076	0.487787	0.78771	0.607291	0.638803	0.638803
248.072	0.498319	0.995463	0.769988	0.751142	0.751142
248.054	0.165591	1.52482	1.17512	1.04772	1.04772
248	0.501393	0.470538	1.16774	1.05273	1.05273
247.994	1.1791	0.886618	1.26382	1.12753	1.12753
247.109	0.593912	0.903845	0.84612	0.865682	0.865682
247.092	0.543014	0.452399	0.385698	0.924078	0.924078
247.083	0.659019	0.501508	0.415764	0.389178	0.389178
247.079	0.313099	1.1002	1.00544	0.938817	0.938817
247.062	0.512808	0.473463	0.372674	0.697175	0.697175
247.057	0.12687	1.11036	0.972594	1.08854	1.08854
246.106	1.6921	1.41884	1.11986	1.08224	1.08224
246.081	0.938506	0.699969	0.620316	0.64931	0.64931
246.074	0.220584	1.42026	1.12239	1.01034	1.01034
246.021	0.284102	0.896114	1.20644	1.07695	1.07695
245.103	1.79756	1.47374	1.19774	1.10136	1.10136
245.089	1.72767	1.42196	1.10622	0.995535	0.995535
245.043	0.789652	1.20713	0.986174	1.13818	1.13818
245.043	0.789652	1.20713	0.986174	1.13818	1.13818
244.998	0.520707	1.41023	1.83865	1.66679	1.66679
244.972	0.880411	0.641911	1.00482	1.21233	1.21233
244.898	0.7127	0.698242	0.558328	0.509577	0.509577
244.164	2.11107	1.60693	1.30048	1.20919	1.20919
244.142	1.62755	1.18758	1.12383	1.00314	1.00314
244.128	1.77916	1.42632	1.12814	1.04596	1.04596
244.128	1.74368	1.45829	1.2205	1.13931	1.13931
244.094	1.31879	1.22129	1.2721	1.17669	1.17669
244.066	0.908146	0.666515	0.742415	0.929227	0.929227
244.043	0.763788	1.11262	1.10519	0.99094	0.99094
244.031	0.152387	1.50075	1.15562	1.0311	1.0311
244.023	0.666107	1.23897	1.60284	1.45138	1.45138
244.014	1.01634	1.02522	0.810542	0.735348	0.735348
243.996	0.618106	1.67348	1.34333	1.27995	1.27995
243.968	1.2965	0.945301	0.947897	0.940558	0.940558
243.895	1.1381	1.23873	1.01961	0.925759	0.925759
243.102	0.963729	1.07583	1.06054	1.08685	1.08685
243.083	0.234964	1.58526	1.22874	1.09577	1.09577
243.062	0.72682	0.627371	0.534707	0.698195	0.698195
243.048	0.271712	0.811008	0.812013	0.95885	0.95885
243.039	0.0987345	0.461631	0.557488	0.983646	0.983646
242.184	1.58214	1.24068	0.959169	0.8582	0.8582
242.184	1.35708	1.18969	0.952714	0.858714	0.858714
242.079	0.887297	1.16189	0.96357	0.917096	0.917096
242.051	1.29214	1.05798	1.02467	0.922199	0.922199
241.083	0.0639625	1.58696	1.346	1.22592	1.22592
241.082	0.693671	1.01992	1.60769	1.81745	1.81745
241.078	0.956478	1.21855	1.11951	1.02596	1.02596
241.059	0.199862	1.57432	1.22167	1.09328	1.09328
241.033	1.05029	1.37141	1.07745	0.971343	0.971343
241.032	0.612961	1.28411	0.99639	0.984063	0.984063
241.012	0.511396	0.427105	0.542251	0.690532	0.690532
240.887	1.50969	1.20888	1.21893	1.08676	1.08676
240.137	1.23122	0.915464	0.705328	0.823034	0.823034
240.133	1.7842	1.48371	1.21682	1.13244	1.13244
240.081	0.59286	1.0667	1.71045	1.80636	1.80636
240.049	0.586789	0.618123	0.556717	0.594495	0.594495
240.022	0.915724	1.19576	0.9482	0.84643	0.84643
240.019	1.35298	1.18178	1.55057	1.44365	1.44365
240.009	1.78863	1.31469	1.02234	0.917608	0.917608
240.009	0.283198	0.287117	0.352593	0.744671	0.744671
239.997	0.981818	1.03613	1.43256	1.45864	1.45864
239.988	0.793657	0.589078	0.74258	0.908034	0.908034
239.129	1.79833	1.47827	1.18543	1.08847	1.08847
239.067	0.387985	0.323714	1.72742	1.54272	1.54272
239.039	0.185529	0.297996	0.589099	0.599219	0.599219
239.035	0.471512	0.79334	0.659084	1.02119	1.02119
238.993	0.888465	0.930779	1.00755	0.898824	0.898824
238.121	1.04314	0.858605	0.673599	0.648151	0.648151
238.117	1.67189	1.45686	1.16037	1.11364	1.11364
238.117	1.67189	1.45686	1.16037	1.11364	1.11364
238.094	0.917978	1.15571	0.919752	0.824579	0.824579
238.072	1.49987	1.33981	1.03389	0.953615	0.953615
238.025	0.7353	1.25723	0.991635	0.911725	0.911725
238.01	0.452701	1.42055	1.09562	1.48014	1.48014
237.989	0.571058	1.56077	1.23204	1.11977	1.11977
237.554	0.532773	0.916783	1.05077	0.938283	0.938283
237.113	1.77437	1.38917	1.07512	1.00843	1.00843
237.091	0.26746	0.243223	1.40218	1.50267	1.50267
237.025	0.999556	0.968714	0.867933	1.16554	1.16554
237.019	0.415324	1.02822	0.808375	0.761266	0.761266
237	0.316007	1.04549	0.929034	0.880019	0.880019
236.978	0.0885685	0.786112	1.21077	1.20786	1.20786
236.978	1.14843	1.38001	1.16423	1.0412	1.0412
236.931	0.520578	0.821401	0.679854	0.737638	0.737638
236.106	0.505573	1.29923	1.14025	1.01672	1.01672
236.095	0.309544	0.891232	1.07232	1.00403	1.00403
236.078	0.210554	1.18755	1.21023	1.10639	1.10639
236.016	0.0762101	1.05304	1.09518	1.04902	1.04902
236	0.314303	1.29469	1.02537	0.914209	0.914209
235.953	1.54339	1.23862	1.03505	0.922818	0.922818
235.09	1.31006	1.02957	0.796626	0.711293	0.711293
235.082	0.13334	0.699882	0.645763	0.575823	0.575823
235.049	1.02176	1.01037	0.836276	0.747518	0.747518
235.037	0.422255	0.44033	0.341753	0.547683	0.547683
235.019	0.994177	0.928995	1.0296	1.21229	1.21229
235.019	0.97782	0.914934	1.01146	1.2003	1.2003
234.996	1.08758	0.794277	0.759957	0.755324	0.755324
234.981	1.6696	1.63299	1.55575	1.41693	1.41693
234.05	0.419727	0.943478	0.735272	0.770355	0.770355
233.066	0.809019	1.33768	1.03841	0.980643	0.980643
233.043	1.11774	0.830926	1.25056	1.22205	1.22205
233.03	0.98213	0.937282	0.81856	1.05524	1.05524
233.029	0.237507	1.16419	1.65594	1.48883	1.48883
232.998	0.700885	0.702665	1.58691	1.4539	1.4539
232.962	0.701146	0.840099	1.06726	0.974902	0.974902
232.945	1.85822	1.59415	1.30877	1.23211	1.23211
232.911	0.0125655	0.37215	0.725838	1.01105	1.01105
232.902	0.108651	0.187376	0.478414	0.796653	0.796653
232.883	1.29868	0.995281	0.806798	0.721036	0.721036
232.875	0.32144	0.354939	0.282312	0.481003	0.481003
232.551	0.420064	0.407711	0.322068	0.559632	0.559632
232.127	1.835	1.45763	1.14904	1.04422	1.04422
232.127	1.80765	1.39944	1.08004	0.995508	0.995508
232.106	0.121403	0.516551	0.558788	0.630493	0.630493
232.095	1.65597	1.23806	1.26245	1.15258	1.15258
232.077	1.3402	1.34974	1.06075	0.946428	0.946428
232.062	0.872329	1.43916	1.11695	1.00983	1.00983
232.05	0.32377	0.320981	0.917374	1.06974	1.06974
232.05	0.43748	0.361531	0.970433	1.10811	1.10811
232.047	0.473983	0.566675	0.860594	0.93517	0.93517
232.034	1.64427	1.19869	0.924255	0.861828	0.861828
232.011	0.35844	1.12565	1.34525	1.31506	1.31506
231.944	0.141442	1.26707	0.976778	0.88487	0.88487
231.135	0.837568	0.966627	0.842087	0.794685	0.794685
231.087	1.68119	1.33721	1.09984	1.01447	1.01447
231.066	0.46683	0.852961	0.658764	0.927318	0.927318
231.064	1.25691	1.01602	1.11713	1.02142	1.02142
231.027	1.31137	1.22384	0.958132	0.872399	0.872399
230.982	0.394894	1.13617	0.887132	0.816661	0.816661
230.968	0.180172	0.185744	1.04142	0.983423	0.983423
230.914	1.51044	1.20922	0.949349	0.884591	0.884591
230.849	0.132993	0.745681	1.02411	0.921924	0.921924
230.091	1.64178	1.19673	0.951624	0.849092	0.849092
230.047	0.0246372	1.12593	0.905928	1.06918	1.06918
230.028	0.945132	1.12106	1.40835	1.25632	1.25632
230.013	0.514066	0.535531	0.599828	0.636003	0.636003
229.999	0.2133	1.22602	1.03485	1.10723	1.10723
229.181	2.02223	1.68652	1.35135	1.20483	1.20483
229.134	1.67555	1.37804	1.11053	1.06354	1.06354
229.07	0.330391	0.931328	0.728717	1.22843	1.22843
229.052	0.939239	1.14543	0.937664	0.841731	0.841731
229.033	0.48604	1.12207	0.864722	0.799425	0.799425
229.012	0.130727	0.871863	1.33502	1.33449	1.33449
228.998	0.718839	0.813459	0.626634	1.1179	1.1179
228.996	0.958716	0.783526	0.843857	1.14676	1.14676
228.993	0.527084	0.407394	0.45961	1.07403	1.07403
228.969	0.915276	1.14067	1.06101	0.954738	0.954738
228.911	0.154165	0.204682	1.23742	1.47189	1.47189
228.852	0.11136	0.640159	1.12757	1.00652	1.00652
228.086	0.498505	0.94464	0.792919	0.903032	0.903032
228.064	0.100363	1.0706	0.877839	0.932013	0.932013
228.057	0.999009	1.40035	1.14065	1.01736	1.01736
228	0.183342	0.239022	0.750393	1.20425	1.20425
227.133	0.707118	1.0181	0.790995	0.824715	0.824715
227.087	1.60537	1.28486	1.00645	0.916383	0.916383
227.087	1.60537	1.28486	1.00645	0.916383	0.916383
227.065	0.692041	0.51019	0.416244	1.36219	1.36219
227.054	0.851822	0.704282	0.928447	0.836762	0.836762
227.017	0.60595	1.25154	1.02832	0.919855	0.919855
226.998	0.586607	0.748669	0.933714	1.08414	1.08414
226.997	0.42758	1.13399	1.10935	1.20968	1.20968
226.996	0.493228	0.39305	0.363718	1.02411	1.02411
226.995	0.250672	1.58981	1.28285	1.1699	1.1699
226.979	1.00973	0.999993	1.20415	1.07362	1.07362
226.139	0.290512	0.347192	1.12485	1.10961	1.10961
226.13	0.947697	0.9578	0.887463	0.848291	0.848291
226.094	0.877521	0.922481	0.772386	0.790739	0.790739
226.075	1.10591	0.821325	0.63388	1.00393	1.00393
226.075	0.148121	1.28037	0.988594	0.905845	0.905845
226.057	0.498635	0.735134	1.73662	1.9993	1.9993
226.057	0.498635	0.735134	1.73662	1.9993	1.9993
226.051	0.338897	0.716622	0.591672	0.79764	0.79764
226.012	0.488867	0.47676	1.32316	1.18094	1.18094
225.995	1.26052	1.30378	1.10222	0.991046	0.991046
225.101	0.611861	0.765433	0.749104	0.937405	0.937405
225.072	1.32737	1.40255	1.20718	1.26775	1.26775
225.044	1.522	1.70164	1.31924	1.24075	1.24075
225.038	1.11492	0.826454	0.640384	0.886136	0.886136
225.018	1.08031	1.14847	0.906084	0.879797	0.879797
225	1.56227	1.13907	0.935856	0.834433	0.834433
224.964	0.292787	0.339365	1.05155	1.07475	1.07475
224.913	0.599199	1.04469	0.811628	0.727626	0.727626
224.142	0.275186	0.931918	0.812606	0.898347	0.898347
224.086	1.02537	1.15999	0.930601	0.929474	0.929474
224.054	0.305878	0.393699	1.98162	1.8948	1.8948
224.012	1.3311	1.00059	0.808961	0.722093	0.722093
223.982	1.19709	1.51131	1.19864	1.12153	1.12153
223.11	0.128291	1.20132	1.49464	1.35812	1.35812
223.082	0.837138	1.3196	1.04028	0.961538	0.961538
222.984	0.591134	1.30469	1.06483	0.950215	0.950215
222.969	1.20116	1.08002	0.939201	0.991939	0.991939
222.952	0.297387	1.22772	0.96212	0.857849	0.857849
222.936	0.35069	0.711248	1.15836	1.11105	1.11105
222.916	0.500588	1.03472	0.838756	0.760789	0.760789
222.158	0.709185	1.47055	1.19496	1.06974	1.06974
222.099	1.06257	1.25847	1.98726	1.94168	1.94168
222.098	0.412707	1.36768	1.1055	1.05796	1.05796
222.062	0.688826	0.911188	0.726325	0.821642	0.821642
222.008	0.869699	1.26987	1.20024	1.07019	1.07019
222.006	0.247953	0.388011	1.73192	1.56137	1.56137
221.122	0.90416	1.38027	1.19878	1.07963	1.07963
221.095	0.571501	1.18547	2.10376	1.96425	1.96425
221.066	0.416259	1.02351	0.796469	0.714538	0.714538
221.041	0.162086	0.233644	0.447385	0.402013	0.402013
221.035	1.69031	1.33095	1.06439	0.960737	0.960737
221.022	0.479942	0.904581	0.698219	0.737448	0.737448
221.004	1.1531	1.47576	1.38319	1.26726	1.26726
220.981	0.809289	0.854959	0.7779	0.704454	0.704454
220.147	0.577824	1.34883	1.13355	1.0107	1.0107
220.119	0.943005	1.28824	1.01282	0.930903	0.930903
220.108	0.455686	0.342133	0.799431	1.02587	1.02587
220.108	0.0392289	0.417694	0.328836	0.830496	0.830496
220.071	0.887568	0.896988	0.751435	0.743234	0.743234
219.978	0.432011	1.35877	1.31632	1.29796	1.29796
219.977	0.959699	1.26774	1.02116	0.910713	0.910713
219.106	0.0996899	0.484639	0.37433	0.797505	0.797505
219.106	0.411034	0.487439	0.744506	0.904089	0.904089
219.099	0.0225587	0.518787	1.53038	1.36776	1.36776
219.065	1.65828	1.3758	1.15485	1.03355	1.03355
219.05	0.590675	1.35159	1.05221	0.969118	0.969118
219.031	0.366068	0.477058	0.654704	0.90334	0.90334
219.023	0.635135	1.16766	1.17502	1.1637	1.1637
219.018	0.171373	0.424587	0.41682	0.540565	0.540565
218.999	0.137835	0.834607	0.870233	0.867122	0.867122
218.989	0.25443	1.30348	1.08139	0.969696	0.969696
218.989	1.09693	0.839905	0.653108	0.832269	0.832269
218.988	1.69651	1.36089	1.05472	0.983578	0.983578
218.988	1.03173	0.819299	0.640306	0.801978	0.801978
218.914	1.00162	0.923657	0.871743	0.92642	0.92642
218.905	1.08239	1.19949	1.25058	1.16679	1.16679
218.067	0.225073	1.21977	1.3052	1.16379	1.16379
218.047	1.07416	1.34788	1.13681	1.02127	1.02127
218.033	1.32995	1.00835	1.02985	1.08776	1.08776
218.027	1.2041	0.883073	1.33555	1.21769	1.21769
217.914	0.681541	0.656246	0.574645	1.05646	1.05646
217.909	0.658679	0.915519	1.01493	0.932449	0.932449
217.144	1.63446	1.37094	1.07502	1.05859	1.05859
217.134	1.77182	1.73739	1.39956	1.26725	1.26725
217.096	1.03575	0.995999	1.13353	1.01072	1.01072
217.076	1.50112	1.33616	1.07059	0.980042	0.980042
217.062	1.52222	1.17616	0.918782	0.843958	0.843958
217.048	0.740048	1.16551	0.942365	0.911083	0.911083
217.032	0.313753	0.372908	0.289836	0.561428	0.561428
217.03	1.32047	0.963119	1.18448	1.43481	1.43481
217.02	1.15972	0.886254	0.695523	0.742071	0.742071
217.011	0.251656	1.03042	0.797284	1.18164	1.18164
216.91	1.01154	1.09758	1.09827	1.07905	1.07905
216.881	0.00802589	0.863005	1.58054	1.48437	1.48437
216.132	1.81548	1.4863	1.19825	1.09264	1.09264
216.096	1.81608	1.45902	1.19379	1.09058	1.09058
216.096	1.81608	1.45902	1.19379	1.09058	1.09058
216.088	1.22325	1.19006	0.93059	0.835478	0.835478
216.073	1.65299	1.27297	1.02336	0.912413	0.912413
216.048	1.84932	1.40289	1.51254	1.35965	1.35965
216.043	0.762199	0.883491	0.715752	0.760649	0.760649
215.995	0.181406	0.137763	0.326746	0.297339	0.297339
215.104	1.26704	1.22763	1.01412	0.984147	0.984147
215.067	1.06671	1.1846	0.927457	0.826911	0.826911
215.067	0.0865572	0.382438	0.671508	0.988203	0.988203
215.067	1.06446	1.18273	0.925416	0.82508	0.82508
215.052	0.788469	0.8635	0.738081	1.0053	1.0053
215.017	1.21685	1.15097	1.03269	0.938962	0.938962
215.017	0.355881	0.853613	0.8181	0.935924	0.935924
215.005	0.760419	0.978123	0.763797	0.739904	0.739904
214.988	1.00546	1.3014	1.17438	1.05303	1.05303
214.988	1.00546	1.3014	1.17438	1.05303	1.05303
214.95	0.29043	1.27409	1.21065	1.15625	1.15625
214.949	0.219566	0.79546	0.909502	0.930185	0.930185
214.884	0.224914	1.00058	1.76487	1.60964	1.60964
214.117	1.04644	1.49042	1.33955	1.30736	1.30736
214.103	0.52005	0.420193	0.398721	0.384229	0.384229
214.074	1.17038	0.924996	0.890573	0.798886	0.798886
214.033	0.291204	1.06314	0.896311	0.996554	0.996554
214.019	0.326543	1.03503	1.31145	1.24525	1.24525
213.945	1.51363	1.11813	0.930955	0.832528	0.832528
213.094	0.365929	1.30959	1.00923	0.905123	0.905123
213.094	0.365929	1.30959	1.00923	0.905123	0.905123
213.049	0.0333962	0.222869	0.183244	0.425489	0.425489
213.038	0.863491	0.819546	0.643917	0.825647	0.825647
213.023	0.851821	0.967137	0.758014	0.684964	0.684964
213.008	0.18538	0.834557	0.744313	0.720906	0.720906
213.002	0.801599	0.867099	0.673647	0.812889	0.812889
213.001	0.680726	0.745338	0.577075	0.822476	0.822476
212.911	0.659429	0.860586	0.663779	0.645597	0.645597
212.887	0.514036	0.827816	1.14383	1.14563	1.14563
212.106	1.54869	1.16117	1.28009	1.16028	1.16028
212.065	0.466721	0.611349	1.10638	1.24113	1.24113
212.059	0.0706722	1.10237	0.85172	0.776639	0.776639
212.054	0.745926	1.08716	0.837287	0.976318	0.976318
212.033	0.278834	0.558628	0.58361	0.602661	0.602661
212.023	0.716428	1.35069	1.58021	1.42679	1.42679
212.017	0.802956	0.589157	1.45564	1.30053	1.30053
212.006	0.700378	0.777642	0.982274	0.892286	0.892286
212.002	0.0884293	0.721609	1.13896	1.09775	1.09775
211.979	1.38941	1.1495	1.03379	0.969195	0.969195
211.17	0.63712	1.11862	1.26364	1.13201	1.13201
211.135	1.16083	1.20907	1.13401	1.01468	1.01468
211.107	0.742943	0.544148	0.520331	0.669953	0.669953
211.042	0.466468	0.399487	0.307717	0.523689	0.523689
211.036	0.103346	1.07516	0.884785	0.8556	0.8556
211.027	0.773614	0.586131	0.726511	0.727162	0.727162
211.022	1.19838	0.992509	1.15491	1.27261	1.27261
211.021	0.738499	1.1825	1.20955	1.07857	1.07857
210.988	1.2806	1.09522	1.02581	0.927031	0.927031
210.923	0.764257	0.596291	0.716473	1.163	1.163
210.864	0.204808	0.541555	0.72822	0.707551	0.707551
210.126	0.869649	0.659756	0.525553	0.502145	0.502145
210.083	1.74941	1.43199	1.16978	1.06798	1.06798
210.04	0.101655	0.861632	0.836763	0.771874	0.771874
210.039	0.198686	0.178952	0.922595	0.840392	0.840392
210.039	1.24961	0.946025	1.21894	1.10118	1.10118
210.029	0.195484	1.13615	1.2727	1.20632	1.20632
209.987	1.63391	1.22515	0.943684	0.891982	0.891982
209.978	1.5	1.11371	1.25926	1.17194	1.17194
209.977	1.4345	1.05583	0.819094	0.85461	0.85461
209.095	1.34865	1.46958	1.18019	1.23697	1.23697
209.094	0.62302	0.45897	1.02819	0.96371	0.96371
209.085	0.684144	0.712825	0.578769	0.631787	0.631787
209.08	1.71225	1.46826	1.22169	1.12993	1.12993
209.066	0.50149	1.26768	0.985381	1.06539	1.06539
209.03	0.0426961	0.766593	0.605723	0.569902	0.569902
209.012	1.03874	1.06916	0.903625	0.847892	0.847892
208.994	1.03545	0.942113	1.23714	1.1879	1.1879
208.986	0.347894	0.272395	0.747592	0.952388	0.952388
208.984	0.44441	1.29997	1.93488	1.78277	1.78277
208.943	0.746828	1.0884	0.931084	0.930336	0.930336
208.939	0.352106	0.299734	0.232135	0.2579	0.2579
208.908	0.664057	0.644365	0.709746	0.939943	0.939943
208.867	1.15676	0.866416	1.61327	1.465	1.465
208.016	0.423815	0.505148	0.610613	0.550314	0.550314
208.006	0.321596	1.1304	1.66167	1.49506	1.49506
207.051	0.0670537	0.167452	1.59937	1.60834	1.60834
207.015	0.960294	0.720594	0.865287	1.03213	1.03213
207.014	0.129619	0.929533	1.97928	1.78972	1.78972
207.012	0.509064	0.378767	0.315275	0.428016	0.428016
206.994	0.94761	0.719425	0.5747	0.624274	0.624274
206.988	0.819187	1.52498	1.38243	1.31616	1.31616
206.988	0.819187	1.52498	1.38243	1.31616	1.31616
206.968	0.0189155	0.474352	0.784503	0.702011	0.702011
206.87	0.34099	0.280615	1.64923	1.49574	1.49574
206.082	0.548953	0.487986	0.554908	0.854967	0.854967
206.002	1.13938	0.837616	1.14413	1.11513	1.11513
205.961	0.377406	0.564104	0.604916	0.770718	0.770718
205.095	0.306293	0.246212	1.71122	1.54805	1.54805
205.035	0.512446	0.538297	0.968128	1.14488	1.14488
204.096	1.74295	1.38206	1.10774	1.01237	1.01237
204.095	1.25899	1.07391	1.0022	0.921907	0.921907
204.091	0.934477	0.69249	1.62339	1.56919	1.56919
204.076	0.525522	1.2822	1.12688	1.31422	1.31422
204.066	0.522865	0.528093	0.507547	1.19089	1.19089
204.051	0.455027	0.420906	1.56541	1.42805	1.42805
204.036	1.54505	1.19508	1.23116	1.14282	1.14282
204.012	0.82605	0.858407	0.910482	0.945441	0.945441
204	0.587064	1.24051	0.990619	0.885571	0.885571
203.118	1.76982	1.37766	1.14569	1.04672	1.04672
203.097	0.924042	0.704829	1.44002	1.31218	1.31218
203.082	0.514103	1.04907	0.821557	0.928332	0.928332
203.043	1.40671	1.26686	0.985446	1.1015	1.1015
203.032	1.27724	1.08288	1.06462	1.00023	1.00023
202.996	0.887072	0.735921	0.61854	0.678797	0.678797
202.109	0.280468	0.485801	0.653741	0.79395	0.79395
202.095	0.613848	0.554795	1.70159	1.59441	1.59441
202.088	1.11933	1.25738	1.15515	1.04911	1.04911
202.072	0.0536678	0.709828	1.32075	1.53916	1.53916
202.06	2.06391	1.5068	1.18331	1.05523	1.05523
202.042	1.32555	1.17505	1.14979	1.15236	1.15236
202.031	0.909026	0.664646	1.40994	1.25746	1.25746
202.012	1.20575	0.917431	1.00153	0.929782	0.929782
201.996	1.57008	1.38579	1.09845	0.995873	0.995873
201.802	0.994113	1.03843	1.02196	0.982872	0.982872
201.169	1.60177	1.32219	1.04369	0.953295	0.953295
201.101	0.775651	0.612878	1.37631	1.32875	1.32875
201.071	0.401506	1.19121	0.941994	0.839856	0.839856
201.04	0.359533	0.537274	1.0938	0.977544	0.977544
200.137	1.58374	1.62701	1.25316	1.21177	1.21177
200.098	0.969027	0.805731	1.68687	1.53518	1.53518
200.093	0.871715	1.10576	0.860307	0.769549	0.769549
200.056	0.37775	0.286806	0.409634	0.682627	0.682627
200.054	0.564255	0.568613	0.459183	0.778477	0.778477
200.026	1.19158	1.58411	1.34045	1.24333	1.24333
200.026	1.20121	1.59135	1.34706	1.25302	1.25302
200.02	0.377244	0.301558	1.14163	1.05938	1.05938
200.002	0.408192	0.33604	0.387031	0.593376	0.593376
199.967	1.56212	1.25702	1.07307	1.12149	1.12149
199.805	1.1881	1.06583	1.25197	1.11715	1.11715
199.137	0.266608	0.742404	0.707609	0.749306	0.749306
199.078	0.0127397	0.899871	0.845915	0.799547	0.799547
199.072	1.1478	1.4057	1.13276	1.01057	1.01057
199.044	1.40345	1.13948	1.09446	0.976015	0.976015
199.038	0.0208473	0.129583	0.399466	0.772405	0.772405
199.026	0.109349	0.118112	0.325628	0.634365	0.634365
199.025	0.584777	0.528249	0.817944	1.12194	1.12194
198.927	1.0049	0.769103	0.653317	0.607876	0.607876
198.919	1.01564	0.767495	0.733999	0.76901	0.76901
198.917	1.42625	1.15654	0.991005	0.898096	0.898096
198.089	1.63845	1.3653	1.22956	1.14612	1.14612
198.075	0.610647	0.902256	0.813444	0.78233	0.78233
197.922	0.534509	0.682549	0.596525	0.665933	0.665933
197.895	0.665596	1.10786	0.872019	0.95246	0.95246
[truncated: 1,350 more rows]

## Sheet: Muscle VIP table S2
Table S2: Variable Importance Projections for Skeletal Muscle Partial Least Squares Discriminant Analysis (Excel file)
Metabolite	Component 1	Component 2	Component 3	Component 4	Component 5	Model VIP
Citrulline	0.215679	1.27675	1.82088	1.74016	1.76571	1.76571
Deoxyuridine	2.94511	2.22691	1.85972	1.79214	1.72795	1.72795
Methionine	0.654387	1.03453	1.6881	1.65422	1.63543	1.63543
Homocysteic acid	2.71508	1.93505	1.64587	1.62839	1.5697	1.5697
2-Hydroxy-2-methylbutanedioic acid	2.57516	1.84373	1.5017	1.41243	1.49565	1.49565
Cytidine	0.527036	1.72365	1.38663	1.34215	1.48216	1.48216
Aspartate	0.439016	0.386639	1.43185	1.4724	1.48126	1.48126
3-phosphoglycerate	1.29187	1.86566	1.5088	1.47257	1.44074	1.44074
Myo-inositol	2.2804	1.62512	1.54851	1.47845	1.43553	1.43553
Fructose-1-6-bisphosphate	0.242233	1.93584	1.55722	1.46472	1.42262	1.42262
Thymidine	2.36151	1.75295	1.48713	1.46784	1.4136	1.4136
Histidine	2.11121	1.63726	1.51927	1.43384	1.3808	1.3808
Glucose-1/6-phosphate	2.21363	1.59371	1.49228	1.41601	1.37513	1.37513
Glycerol-3-phosphate	1.66008	1.72471	1.47356	1.38595	1.36243	1.36243
ADP	1.47987	1.6719	1.41522	1.41113	1.35996	1.35996
UDP-D-glucose	0.758878	0.552843	1.42603	1.36502	1.34049	1.34049
Aminoadipic acid	1.08032	1.03277	1.44707	1.36065	1.33327	1.33327
Taurodeoxycholic acid	0.577332	0.908625	1.33568	1.35042	1.31352	1.31352
Cholic acid	0.466011	1.00657	1.38615	1.3607	1.31009	1.31009
a-ketoglutarate	1.81019	1.54578	1.44478	1.3586	1.3097	1.3097
Deoxyribose-phosphate	0.577605	1.7244	1.44169	1.35984	1.30929	1.30929
Pantothenate	0.59824	0.563576	1.08581	1.20467	1.28435	1.28435
Glutamine	0.503594	1.05827	0.98944	0.940151	1.28315	1.28315
Ascorbic acid	0.39425	0.31795	1.3858	1.31844	1.27076	1.27076
Tyrosine	1.19134	1.06315	1.26532	1.22813	1.26243	1.26243
Erythrose-4-phosphate	2.06968	1.48702	1.35981	1.29829	1.2613	1.2613
Hydroxyphenylacetic acid	0.33039	0.250802	1.34979	1.28587	1.25519	1.25519
Adenosine	0.3457	0.430636	1.37061	1.28999	1.24521	1.24521
Creatine	1.31652	0.949419	1.31327	1.245	1.20561	1.20561
NAD+	1.39231	1.40143	1.19296	1.225	1.2019	1.2019
CDP-ethanolamine	0.863619	1.14065	0.923098	1.20784	1.19701	1.19701
3-methylphenylacetic acid	0.788749	1.39795	1.2906	1.22872	1.18541	1.18541
Lysine	1.28596	1.467	1.2153	1.14288	1.18522	1.18522
Proline	0.330802	1.1288	1.23843	1.17308	1.1789	1.1789
Cystathionine	0.746583	0.660374	1.21093	1.20805	1.17167	1.17167
Allantoin	1.94903	1.43181	1.18965	1.11883	1.17145	1.17145
Uric acid	0.0367046	1.03439	0.965453	1.1601	1.17024	1.17024
Asparagine	1.75825	1.27772	1.26257	1.18984	1.14726	1.14726
NADH	0.0949695	1.24566	1.25296	1.18604	1.14284	1.14284
Acetyllysine	1.91393	1.52029	1.22829	1.15603	1.12983	1.12983
Arginine	1.62415	1.43549	1.20383	1.1353	1.12897	1.12897
Fumarate	0.494152	0.667179	0.936074	1.09986	1.11597	1.11597
Betaine	0.991363	1.10426	0.944598	0.955279	1.09817	1.09817
Malate	0.632521	0.779904	1.00016	1.05998	1.09548	1.09548
Lipoate	0.692593	1.12154	1.01885	1.11879	1.08519	1.08519
N-Acetyl-L-alanine	1.42103	1.01505	1.1105	1.10652	1.07551	1.07551
Glutathione	1.07315	0.809634	0.899156	1.08817	1.05153	1.05153
Phosphoenolpyruvate	0.558526	1.33076	1.0945	1.08203	1.0481	1.0481
3-S-methylthiopropionate	0.0771815	1.20702	0.970893	0.977706	1.04284	1.04284
Homocysteine	1.56771	1.13108	1.09429	1.03138	1.0385	1.0385
Phenylalanine	1.57967	1.18557	1.06188	1.0712	1.03162	1.03162
Glycerate	1.8298	1.30687	1.12626	1.06588	1.02854	1.02854
4-aminobutyrate	1.06607	0.974204	0.821464	0.966095	1.02574	1.02574
Ornithine	0.590608	0.992063	1.09414	1.04485	1.02525	1.02525
Uracil	0.586662	1.04702	1.12881	1.06147	1.02193	1.02193
Valine	1.09385	0.906301	0.84315	0.830498	0.995501	0.995501
Citrate/isocitrate	0.469261	0.38731	1.00993	1.02083	0.985929	0.985929
Isocitrate	0.469261	0.38731	1.00993	1.02083	0.985929	0.985929
p-hydroxybenzoate	1.25263	1.2293	1.08065	1.02394	0.985741	0.985741
Glucono-lactone-6-phosphate	1.35239	0.982581	0.881959	0.952574	0.979828	0.979828
N-carbamoyl-L-aspartate	0.0661564	1.2226	0.986415	0.959154	0.972183	0.972183
Glutathione disulfide	0.685274	0.520868	1.06193	1.0012	0.963988	0.963988
Serine	1.21168	0.950819	0.89491	0.841982	0.948111	0.948111
Threonine	0.0193533	0.342583	0.725579	0.718335	0.945597	0.945597
Leucine/isoleucine	1.54554	1.10419	0.947869	0.9597	0.942402	0.942402
GMP	0.898121	1.10997	0.893188	0.917579	0.941037	0.941037
Homoserine	0.0120053	0.333416	0.720896	0.715793	0.939886	0.939886
Methylmalonic acid	0.209013	0.612047	0.977316	0.969973	0.934447	0.934447
Succinate	0.209013	0.612047	0.977316	0.969973	0.934447	0.934447
Aconitate	1.46743	1.05115	0.939289	0.952562	0.928741	0.928741
ATP	0.959938	0.821695	1.01844	0.960851	0.925513	0.925513
Sedoheptulose-1/7-phosphate	1.28938	1.10254	0.98957	0.931576	0.916489	0.916489
2-Isopropylmalic acid	1.12998	0.945888	0.997287	0.940425	0.915844	0.915844
Glutamate	0.0302373	0.711492	0.572308	0.744	0.906821	0.906821
Lactate	0.851172	1.13533	0.913266	0.860448	0.901946	0.901946
N-acetyl-L-ornithine	0.414181	0.525271	0.451991	0.530708	0.892021	0.892021
Trehalose/sucrose	0.511796	1.12733	0.946676	0.907185	0.890023	0.890023
Xanthine	0.804669	0.576859	0.940922	0.919097	0.885315	0.885315
IMP	1.6014	1.14349	0.959682	0.912485	0.882005	0.882005
Shikimate	1.02356	1.12884	0.915194	0.914348	0.881046	0.881046
Cyclic-AMP	1.52749	1.15649	0.953501	0.896651	0.867899	0.867899
N-acetyl-glutamate	1.09145	1.04657	0.846792	0.868153	0.866305	0.866305
Glyceraldehdye-3-phosphate	0.326126	0.93278	0.950215	0.894855	0.863815	0.863815
Dihydroxy-acetone-phosphate	0.326126	0.93278	0.950215	0.894855	0.863815	0.863815
Ribose-phosphate	0.511811	1.14553	0.927352	0.891545	0.862474	0.862474
2-dehydro-D-gluconate	1.20667	0.968009	0.951298	0.895682	0.862275	0.862275
FAD	0.997246	0.901947	0.833065	0.825276	0.862182	0.862182
Tryptophan	0.69616	0.785922	0.778593	0.863154	0.85834	0.85834
Quinolinate	0.448639	0.608571	0.837688	0.806046	0.857504	0.857504
6-phospho-D-gluconate	0.468198	0.939182	0.755811	0.852248	0.852019	0.852019
Thymine	1.22241	1.01811	0.848397	0.867766	0.849594	0.849594
CMP	0.812451	0.907788	0.732619	0.859181	0.846666	0.846666
UMP	0.833849	0.959963	0.821756	0.845849	0.83163	0.83163
Taurine	0.961569	0.686301	0.679146	0.858033	0.830867	0.830867
Acetoacetate	0.15817	0.988464	0.808335	0.847224	0.81875	0.81875
Hypoxanthine	0.603829	0.43706	0.833504	0.820673	0.799155	0.799155
N-acetyl-glucosamine-1/6-phosphate	0.741886	0.827846	0.688992	0.773906	0.771306	0.771306
Uridine	0.651815	0.724811	0.660353	0.786249	0.76953	0.76953
2-oxobutanoate	0.352696	0.475118	0.61493	0.740456	0.764535	0.764535
Hydroxyproline	1.05494	0.752719	0.653974	0.755563	0.754265	0.754265
CTP	0.708957	0.679475	0.619006	0.733073	0.748809	0.748809
Nicotinate	1.17001	0.851486	0.74865	0.763645	0.735646	0.735646
UDP-D-glucuronate	0.15776	0.606469	0.523243	0.710426	0.718177	0.718177
UDP-N-acetyl-glucosamine	0.555194	0.660319	0.608608	0.696376	0.699447	0.699447
UTP	0.959325	0.695371	0.717489	0.699042	0.688551	0.688551
AMP	0.961551	0.756105	0.713157	0.710398	0.684734	0.684734
dGMP	0.961551	0.756105	0.713157	0.710398	0.684734	0.684734
N-acetyl-glutamine	0.74426	0.805214	0.658663	0.642295	0.67447	0.67447
Pyrophosphate	0.66795	0.823163	0.715193	0.687563	0.666705	0.666705
Citraconic acid	0.860256	0.617266	0.637997	0.69006	0.665632	0.665632
Pyroglutamic acid	0.307074	0.513396	0.658382	0.619065	0.663434	0.663434
NADP+	0.128063	0.557834	0.721013	0.686018	0.662357	0.662357
Dimethylglycine	0.483828	0.612267	0.662744	0.630698	0.658856	0.658856
Gluconate	1.02091	0.729694	0.58893	0.602044	0.623169	0.623169
Inosine	0.257672	0.448705	0.383096	0.520331	0.60969	0.60969
UDP	0.745215	0.547914	0.512603	0.521244	0.513919	0.513919
Atrolactic acid	0.895985	0.640794	0.519099	0.499377	0.509653	0.509653
Phenyllactic acid	0.895985	0.640794	0.519099	0.499377	0.509653	0.509653
Hydroxyisocaproic acid	0.711953	0.618896	0.527688	0.50062	0.494457	0.494457
Orotate	0.636566	0.504083	0.485724	0.464761	0.450206	0.450206
991.281	0.337363	0.566868	0.972555	0.914486	0.891456	0.891456
984.345	1.18792	0.861641	0.762663	0.825851	0.834733	0.834733
983.844	1.05851	0.967525	0.791188	0.792718	0.763441	0.763441
981.767	0.474145	0.458904	0.701867	0.795461	0.76602	0.76602
980.766	0.617488	0.444568	0.755564	0.79605	0.789278	0.789278
979.764	1.49084	1.0748	0.872487	0.830266	0.800399	0.800399
978.762	1.35401	1.00493	0.951775	0.980274	0.943946	0.943946
977.881	0.437495	0.334843	0.332725	0.560845	0.60048	0.60048
974.358	1.06992	0.796563	0.69	0.733945	0.721353	0.721353
973.857	1.17186	0.841419	0.74292	0.759253	0.731029	0.731029
972.855	1.47489	1.05581	0.860629	0.896569	0.864558	0.864558
972.35	1.49592	1.06601	1.04957	0.988209	0.953778	0.953778
971.849	1.15747	0.868739	0.71335	0.690343	0.856351	0.856351
969.014	0.160402	0.855179	0.726847	0.685892	0.660681	0.660681
967.827	1.13315	0.822782	0.739119	0.832283	0.842855	0.842855
964.744	1.1129	0.898957	0.847876	0.826546	0.889321	0.889321
964.689	0.754989	0.977658	0.789478	0.828476	0.800563	0.800563
963.733	1.34277	1.08996	0.98678	0.929584	0.906553	0.906553
963.687	0.89395	0.637081	0.646466	0.608775	0.743687	0.743687
958.359	1.34621	1.05662	0.860474	0.837077	0.846811	0.846811
953.047	0.544957	0.733757	0.591168	0.57591	0.741416	0.741416
952.828	0.388754	0.602662	0.755957	0.7165	0.695858	0.695858
952.328	1.08214	1.12822	1.23827	1.17968	1.20876	1.20876
951.827	1.49133	1.07748	0.904123	0.898978	0.921017	0.921017
951.327	0.32918	0.806673	0.82924	0.88879	0.912702	0.912702
950.824	1.30326	0.974792	0.998612	0.991081	0.973375	0.973375
947.736	0.4662	0.683132	1.09646	1.07913	1.04012	1.04012
947.031	0.574598	0.479666	1.02805	0.968413	0.941529	0.941529
946.735	0.649671	1.03955	1.04114	0.987718	0.965543	0.965543
939.641	1.68923	1.62109	1.31403	1.23602	1.1933	1.1933
935.849	1.05095	0.852519	1.13061	1.06946	1.02968	1.02968
935.218	0.946092	0.691263	0.989464	0.931276	0.938135	0.938135
925.048	0.307903	0.607629	0.49868	0.602943	0.657268	0.657268
910.084	0.407961	0.616552	0.858538	0.811094	0.799128	0.799128
906.075	0.3016	0.410548	1.17816	1.19884	1.15602	1.15602
905.84	1.22402	0.91914	0.745482	0.803699	0.788024	0.788024
903.064	0.180981	0.375816	0.868901	0.845289	0.816958	0.816958
901.525	0.668857	0.487723	0.874285	0.868478	0.839701	0.839701
899.808	1.66536	1.19431	0.962861	0.909678	0.882853	0.882853
898.267	0.0271311	0.0819056	0.345304	0.324976	0.405718	0.405718
898.092	0.984148	0.737959	0.800104	0.895979	0.862784	0.862784
895.85	1.85952	1.50074	1.42176	1.36442	1.31819	1.31819
895.349	1.5783	1.12756	0.934494	0.907365	0.985154	0.985154
893.844	1.34756	0.960293	0.992418	1.00698	0.969415	0.969415
893.688	0.1605	0.240599	0.335245	0.482802	0.46764	0.46764
892.641	0.132429	0.503788	0.538994	0.535315	0.566881	0.566881
891.638	0.263025	0.702877	0.681882	0.976981	0.9502	0.9502
890.635	0.256141	0.511469	0.683128	0.694674	0.700895	0.700895
890.32	1.74893	1.26209	1.14469	1.08394	1.04618	1.04618
889.818	1.14634	1.12573	0.995853	1.04459	1.01939	1.01939
889.318	1.95945	1.47175	1.26645	1.26233	1.21635	1.21635
888.815	1.62243	1.16175	0.965936	1.04564	1.01276	1.01276
888.812	1.28101	1.14434	1.20685	1.13708	1.1154	1.1154
888.313	1.18409	0.845216	0.685502	0.871832	0.900188	0.900188
888.104	0.187409	0.827188	0.976293	0.95709	0.927743	0.927743
887.813	0.293755	0.280204	0.78822	0.802855	0.89848	0.89848
887.297	0.964428	0.7369	0.709573	0.672225	0.657711	0.657711
887.098	0.108226	0.548227	0.549107	0.517022	0.557256	0.557256
884.312	0.854371	0.70845	0.843768	0.834388	0.865131	0.865131
884.093	0.428043	0.783504	0.891053	0.844429	0.822418	0.822418
881.083	0.146949	0.473937	0.656801	0.691901	0.801473	0.801473
879.639	0.605246	0.459258	0.511251	0.503905	0.516944	0.516944
878.635	0.869723	0.720854	0.604682	0.779307	0.750833	0.750833
877.009	1.4095	1.04399	1.09062	1.08218	1.04703	1.04703
876.285	0.125147	0.658246	0.963488	0.999505	0.998832	0.998832
876.11	0.20058	0.57325	0.811519	0.767254	0.761294	0.761294
870.076	0.101568	0.147418	0.60586	0.828889	0.799643	0.799643
869.739	0.840516	0.724037	1.04211	1.13562	1.09616	1.09616
867.79	0.0505494	0.0904218	0.91917	0.949923	0.937212	0.937212
866.122	0.2408	0.431014	0.809239	0.785977	0.858724	0.858724
865.314	0.187632	0.744442	0.878962	0.863758	0.941768	0.941768
865.119	0.228917	0.60665	0.796111	0.775322	0.851224	0.851224
864.592	0.518615	0.431233	0.389807	0.54064	0.534313	0.534313
863.585	0.417049	0.356529	0.41817	0.40204	0.478887	0.478887
855.401	1.07738	0.843848	1.04445	0.994158	1.00776	1.00776
855.068	1.52743	1.11293	0.958367	0.906891	0.882209	0.882209
854.734	0.0282484	0.0223764	0.257797	0.527365	0.50887	0.50887
852.591	0.545683	1.21911	0.988026	0.931146	0.900409	0.900409
851.587	1.01802	0.947578	0.769453	0.723752	0.724868	0.724868
848.058	0.130848	0.261851	0.714259	0.682112	0.663977	0.663977
847.553	0.183041	0.609969	0.951851	0.931631	0.899592	0.899592
844.14	0.404085	0.492516	0.903012	0.910982	0.916775	0.916775
843.138	0.442835	0.456415	0.958746	0.942588	0.928554	0.928554
842.203	0.804943	1.29848	1.19549	1.14878	1.11521	1.11521
841.063	0.541119	0.744686	1.00122	1.08828	1.14193	1.14193
840.731	0.715586	0.510162	0.429783	0.571306	0.558607	0.558607
840.395	0.695725	1.14646	1.17601	1.20355	1.16464	1.16464
839.728	0.443532	0.316162	0.385283	0.80011	0.770419	0.770419
838.61	1.60921	1.14719	1.00602	0.952731	0.920711	0.920711
838.609	1.60921	1.14719	1.00602	0.952731	0.920711	0.920711
836.219	0.360567	0.757014	1.09234	1.04517	1.09563	1.09563
835.593	0.30989	0.950836	0.883984	0.831991	1.0132	1.0132
833.578	0.898966	0.778151	0.746626	0.720528	0.765906	0.765906
823.593	0.577034	0.411339	0.945629	0.944819	0.937157	0.937157
822.219	0.123417	0.428425	0.825752	0.780744	0.80113	0.80113
822.182	0.214831	0.643766	0.548397	0.53086	0.511624	0.511624
821.529	0.574115	0.412891	0.393152	0.643355	0.747839	0.747839
821.226	0.151235	0.970587	1.41916	1.38347	1.61391	1.61391
820.526	1.88654	1.34807	1.13672	1.10593	1.07055	1.07055
820.222	0.857802	0.634433	1.34619	1.28505	1.27502	1.27502
811.813	1.05964	0.793099	1.17525	1.10589	1.06537	1.06537
811.241	1.29851	0.931673	0.832508	0.847081	0.819221	0.819221
810.311	1.58221	1.15078	0.941409	0.889054	0.868912	0.868912
810.238	1.92036	1.36978	1.1317	1.0688	1.03105	1.03105
809.81	1.41941	1.31911	1.45717	1.40745	1.35751	1.35751
801.739	0.00380937	0.912099	1.50378	1.43285	1.37939	1.37939
796.907	0.110642	0.163608	0.583318	0.582932	0.617435	0.617435
795.912	0.183816	0.370153	0.323193	0.4684	0.464402	0.464402
795.282	0.531619	0.396153	0.710181	0.671956	0.653977	0.653977
795.031	1.37308	0.998302	0.826591	0.852995	0.96519	0.96519
794.907	0.337472	0.298897	1.18015	1.13706	1.09636	1.09636
791.097	1.29352	0.940879	0.757968	0.721121	0.755819	0.755819
790.889	0.0735244	0.393278	0.328504	0.549019	0.586591	0.586591
789.282	1.10073	0.949035	1.01804	1.04671	1.01002	1.01002
788.89	0.109546	0.591173	0.579348	0.77302	0.749888	0.749888
787.037	0.690629	1.27194	1.28876	1.23591	1.19249	1.19249
786.413	0.692783	0.751139	1.03562	1.15988	1.12043	1.12043
785.409	0.34872	1.06013	1.14075	1.13977	1.10826	1.10826
785.08	0.211893	0.482846	1.25591	1.18153	1.13983	1.13983
784.151	0.873928	0.884484	0.867437	0.841256	0.872247	0.872247
783.515	0.669089	0.691654	0.624902	0.587674	0.567304	0.567304
782.513	0.179937	0.59526	0.478805	0.882699	0.872839	0.872839
782.062	0.938981	0.709522	0.571186	0.562795	0.676617	0.676617
781.582	0.0831773	0.806515	0.678024	0.665789	0.641578	0.641578
781.546	0.202169	0.589962	0.687474	0.865302	0.833213	0.833213
780.359	0.587014	1.26815	1.13504	1.07028	1.06296	1.06296
779.356	1.11767	1.07894	0.99059	0.982588	0.946026	0.946026
778.936	0.18484	0.165355	0.138136	0.389944	0.452959	0.452959
778.868	0.840585	0.756609	0.618997	0.598181	0.627636	0.627636
777.869	0.435216	0.491195	0.474564	0.446223	0.455111	0.455111
777.784	0.505993	0.837668	0.862233	0.868657	0.900763	0.900763
775.467	0.210042	0.67625	0.675108	1.08499	1.04475	1.04475
774.913	0.224832	1.44969	1.18538	1.11484	1.077	1.077
774.303	0.890878	0.646119	0.996143	1.14896	1.13623	1.13623
773.3	0.945081	1.02815	1.0928	1.12791	1.09176	1.09176
772.916	0.365279	1.0963	0.963128	0.910016	0.876486	0.876486
771.063	0.278117	0.933811	0.751594	0.717103	0.72219	0.72219
770.89	1.57585	1.13031	0.913642	0.923881	0.91258	0.91258
769.116	0.392603	0.371757	1.09688	1.10805	1.11589	1.11589
768.249	0.468668	0.852095	0.932572	0.932638	0.916717	0.916717
768.063	0.561118	0.423358	0.689504	0.765976	0.741288	0.741288
767.584	0.646366	0.908443	0.98048	0.929559	0.943192	0.943192
767.554	1.0088	1.42418	1.61725	1.52068	1.49529	1.49529
767.531	0.0921238	0.0892173	0.504238	0.605057	0.614059	0.614059
767.493	1.32676	1.13186	1.07905	1.08952	1.0597	1.0597
767.247	1.47614	1.45986	1.22446	1.17638	1.1641	1.1641
766.553	1.60296	1.14228	1.17278	1.11661	1.07824	1.07824
766.156	0.945436	1.17138	1.1041	1.0384	1.00523	1.00523
766.088	1.26071	1.73373	1.46726	1.3799	1.33001	1.33001
765.176	0.66498	0.731793	0.668344	0.782104	0.76786	0.76786
764.16	1.126	0.944043	1.52985	1.44037	1.41769	1.41769
763.14	1.42704	1.74726	1.50883	1.48149	1.42821	1.42821
762.194	1.08776	0.99795	0.815364	0.770445	0.749442	0.749442
762.137	0.566277	1.66922	1.91628	1.80333	1.74521	1.74521
761.19	1.15093	0.885341	0.713916	0.781746	0.75857	0.75857
760.694	0.615141	0.821311	0.941458	0.891884	0.961235	0.961235
760.694	0.583258	0.885531	0.970295	0.916345	0.992309	0.992309
760.102	0.479623	0.9748	1.00808	0.947961	0.930613	0.930613
760.079	0.316615	1.17838	0.966927	1.00033	0.999463	0.999463
759.601	0.180349	0.557688	0.735559	0.697427	0.746026	0.746026
758.329	0.46858	0.346874	0.320946	0.319982	0.308066	0.308066
758.091	1.53673	1.49159	1.19982	1.13337	1.16384	1.16384
757.132	1.45159	1.04667	0.843665	0.833511	0.838716	0.838716
756.941	0.311651	0.659489	0.599532	0.584505	0.568126	0.568126
756.14	1.20991	0.862785	0.742699	0.726719	0.877734	0.877734
755.52	1.32038	1.15958	1.01571	0.964213	0.965598	0.965598
755.205	0.448889	0.582705	0.672194	1.06149	1.08739	1.08739
755.136	0.805718	0.744523	0.610878	0.725525	0.777024	0.777024
754.516	1.53423	1.10248	1.11985	1.06745	1.02765	1.02765
753.516	1.76425	1.27364	1.37385	1.29203	1.24411	1.24411
753.515	0.308432	0.570523	0.896553	0.995083	0.965669	0.965669
752.079	0.811288	1.0328	0.830749	0.916327	0.892977	0.892977
751.078	0.802565	0.604841	0.66896	0.903596	0.898095	0.898095
750.083	0.32664	0.704119	0.720526	0.839599	0.83977	0.83977
749.582	0.139404	1.20807	1.00373	0.978071	0.955954	0.955954
749.08	0.649035	0.567612	0.718818	0.788607	0.759199	0.759199
748.851	0.76914	0.683404	0.755385	0.82747	0.806753	0.806753
748.609	0.216303	0.584553	0.681055	0.730464	0.790242	0.790242
747.856	1.46943	1.08007	0.871061	0.839441	0.809533	0.809533
747.134	1.35584	0.97495	1.3311	1.25438	1.22789	1.22789
746.852	0.927457	0.668736	0.550888	0.543371	0.526204	0.526204
745.858	0.927099	0.68162	0.662686	0.641828	0.625115	0.625115
745.109	1.4917	1.48634	1.24465	1.17932	1.13958	1.13958
744.853	1.21048	0.930078	0.816306	0.807061	0.778971	0.778971
744.106	1.37372	1.25381	1.02291	1.01024	0.989937	0.989937
742.126	1.50559	1.10965	1.08708	1.02457	1.0362	1.0362
742.069	0.55908	0.772911	1.02718	0.977138	0.945232	0.945232
742.01	0.717799	1.67491	1.39381	1.31173	1.36025	1.36025
741.497	0.685549	0.581254	0.718743	1.01873	1.0003	1.0003
739.524	1.4406	1.03197	0.946029	1.00777	1.01304	1.01304
738.577	0.201864	0.522625	0.891741	0.876578	0.932825	0.932825
738.521	1.67322	1.19735	1.07561	1.07549	1.05598	1.05598
737.517	1.53555	1.09425	1.04795	1.08398	1.06728	1.06728
735.994	0.26631	0.492936	0.561733	0.631006	0.644581	0.644581
734.607	0.559728	1.36813	1.45277	1.36606	1.31538	1.31538
732.875	0.814172	0.592861	0.494554	0.5424	0.553129	0.553129
731.882	0.860313	0.665247	0.728212	0.714906	0.689636	0.689636
731.625	0.640607	1.31514	1.68917	1.59061	1.53891	1.53891
730.877	1.08674	0.913474	1.07095	1.01312	0.979463	0.979463
730.622	0.877807	1.42572	1.57556	1.50513	1.46826	1.46826
729.883	1.17326	0.884336	0.723995	0.735136	0.709041	0.709041
729.469	1.99449	1.49762	1.37941	1.43059	1.41722	1.41722
729	0.83003	0.62508	0.54215	0.511743	0.740184	0.740184
728.88	1.39304	0.993559	1.18065	1.11064	1.07273	1.07273
727.117	0.587658	0.482187	0.408398	0.554875	0.596995	0.596995
726.274	0.850238	0.614383	0.60021	0.613661	0.640941	0.640941
725.509	0.439288	0.315073	0.755936	0.725636	0.842313	0.842313
724.507	1.53361	1.1263	1.08952	1.02512	0.987994	0.987994
723.502	1.17191	0.835109	0.793774	0.826484	0.825951	0.825951
720.146	0.999549	0.888748	1.24091	1.20232	1.21827	1.21827
717.805	0.95323	0.683683	0.553257	0.534695	0.750128	0.750128
717.477	0.0102003	0.00825008	0.0612926	0.426639	0.458611	0.458611
716.903	0.735795	0.632475	0.782719	0.832763	0.876109	0.876109
716.875	0.0269649	1.32618	1.06724	1.079	1.06763	1.06763
716.642	0.013075	0.560061	1.01147	0.959983	1.03778	1.03778
716.457	1.35588	1.44343	1.17071	1.10771	1.07531	1.07531
715.907	0.0077049	0.947793	0.787922	0.866318	0.878411	0.878411
715.64	0.0833957	0.604089	1.21114	1.15582	1.17143	1.17143
714.905	0.46651	0.94831	1.56568	1.47612	1.42219	1.42219
713.908	0.019699	0.52178	0.563259	0.550775	0.548519	0.548519
713.054	0.891345	0.898403	1.15282	1.08796	1.06534	1.06534
713.027	1.37516	0.980592	0.876411	0.833352	0.930002	0.930002
712.906	0.551894	0.429514	1.08305	1.07452	1.03623	1.03623
712.002	1.9365	1.40508	1.13055	1.08258	1.04283	1.04283
712	1.97055	1.41039	1.13455	1.08718	1.04663	1.04663
710.495	1.12659	0.831338	0.955021	0.901978	0.868351	0.868351
710.061	0.996376	0.896582	0.97267	0.921111	0.905101	0.905101
708.225	0.0265381	0.549045	0.540996	0.514442	0.536821	0.536821
708.098	1.66513	1.19685	1.14815	1.08806	1.07978	1.07978
706.89	0.206805	0.626106	0.521926	0.656147	0.655779	0.655779
706.066	0.855257	0.918652	1.20409	1.14644	1.10624	1.10624
704.859	0.245029	0.216983	0.509819	0.489081	0.527403	0.527403
704.57	0.53466	0.553439	0.781989	0.772428	0.754052	0.754052
702.626	0.00824546	0.819816	1.26107	1.19764	1.21821	1.21821
699.049	0.0902594	0.375752	0.535548	0.62118	0.609978	0.609978
698.93	0.37637	0.430142	0.828199	0.932337	0.899179	0.899179
698.164	1.87067	1.37909	1.11074	1.13673	1.11955	1.11955
697.937	0.274154	0.456537	0.388361	0.413662	0.406263	0.406263
697.159	1.32476	0.985789	0.822208	0.836892	0.881301	0.881301
697.054	1.08419	1.0107	0.833638	0.966044	0.989743	0.989743
696.931	0.0495185	0.203084	0.9309	0.956951	0.921832	0.921832
696.765	0.407861	1.17486	1.14043	1.09156	1.05305	1.05305
696.512	1.26862	0.90703	0.740321	0.782332	0.753157	0.753157
695.508	1.89096	1.36926	1.2287	1.23379	1.18947	1.18947
694.128	1.29037	1.5254	1.25261	1.22854	1.18916	1.18916
693.067	1.64272	1.18058	1.23841	1.21579	1.17044	1.17044
692.911	0.153228	0.59634	0.577357	0.770276	0.769927	0.769927
692.297	0.499414	0.880578	0.835217	0.791058	0.769129	0.769129
692.113	1.61134	1.5007	1.23023	1.1805	1.16526	1.16526
692.03	0.105603	0.406883	0.919312	1.14488	1.14529	1.14529
691.071	0.782921	0.587287	1.31341	1.27079	1.22429	1.22429
690.914	0.570402	0.639224	0.704321	0.867014	0.847708	0.847708
690.797	1.08377	0.796348	1.04071	1.02071	1.00093	1.00093
688.611	0.173304	0.99142	1.30368	1.2323	1.20295	1.20295
687.79	0.362758	0.362726	0.559911	0.699214	0.704624	0.704624
687.143	0.0285738	0.498821	0.401491	0.464047	0.447746	0.447746
686.242	0.30825	0.902554	0.740561	0.697303	0.671296	0.671296
685.188	0.986506	0.714493	1.04306	1.01843	0.981963	0.981963
684.085	0.840769	1.16824	1.03553	1.00433	0.966973	0.966973
684.085	0.937479	1.11998	1.15999	1.13393	1.09539	1.09539
683.172	1.77844	1.26783	1.06098	1.15614	1.11422	1.11422
682.875	0.236672	0.173399	0.350427	0.497599	0.532844	0.532844
682.171	1.34478	1.04421	1.02921	1.12229	1.0989	1.0989
680.959	0.0299852	0.0246236	0.266351	0.443689	0.427142	0.427142
680.187	0.083961	0.604245	0.765427	0.721285	0.724914	0.724914
679.502	0.67884	0.493387	0.414439	0.409465	0.504238	0.504238
678.5	1.75767	1.26073	1.01782	0.964627	0.92874	0.92874
678.067	1.22603	0.876983	1.3171	1.2824	1.23695	1.23695
677.911	0.38239	0.586708	0.600504	0.801333	0.831327	0.831327
677.498	0.943634	0.712353	0.61652	0.61228	0.635148	0.635148
676.937	0.341338	0.907444	0.748824	0.797999	0.768249	0.768249
676.322	0.820501	0.954907	0.917282	0.940736	0.907461	0.907461
676.261	0.996719	0.839922	1.03466	1.13167	1.09728	1.09728
676.064	0.108854	0.299222	0.258477	0.431156	0.420098	0.420098
675.94	0.961768	0.899071	0.978248	0.990691	0.954148	0.954148
674.938	0.898312	1.01589	0.905568	0.998814	0.962376	0.962376
672.913	1.70308	1.23604	1.00664	1.00019	1.00906	1.00906
672.638	0.0330931	1.11756	1.32223	1.24327	1.19905	1.19905
671.148	0.502724	0.425547	0.504269	0.524349	0.538744	0.538744
670.267	0.303692	0.480547	0.570421	0.547076	0.52893	0.52893
670.095	2.05085	1.69319	1.38542	1.31254	1.27537	1.27537
670.047	0.133607	0.364403	0.719352	0.698697	0.800796	0.800796
668.766	0.543221	0.41346	0.384794	0.37532	0.394699	0.394699
666.516	0.0498316	0.486983	0.651101	0.718722	0.847663	0.847663
666.463	0.595798	1.31897	1.33083	1.30814	1.27719	1.27719
666.195	0.415565	0.563671	1.22694	1.15721	1.19406	1.19406
665.457	1.07418	1.62462	1.40316	1.34214	1.31617	1.31617
665.122	0.600501	1.47747	1.20879	1.14677	1.10401	1.10401
664.212	0.495564	0.367448	1.11822	1.08357	1.06131	1.06131
664.117	0.554705	1.39134	1.13225	1.10612	1.06587	1.06587
664.109	1.4604	1.59408	1.28661	1.23481	1.20362	1.20362
663.106	1.33961	1.4473	1.21694	1.21052	1.18268	1.18268
662.602	0.94475	1.50338	1.30665	1.31969	1.27848	1.27848
662.102	1.31134	1.4491	1.2117	1.23221	1.20718	1.20718
662.049	1.89858	1.3581	1.41316	1.41987	1.36762	1.36762
662.023	0.946822	0.720827	0.658988	0.755033	0.727388	0.727388
661.946	0.224483	1.24793	1.01266	0.977573	1.00249	1.00249
658.963	0.225913	1.19238	1.00005	0.979544	0.993142	0.993142
658.609	0.0202811	0.960394	1.33151	1.26816	1.26342	1.26342
658.157	0.432206	0.586262	0.478657	0.465767	0.473205	0.473205
655.344	0.663369	0.53012	0.765131	0.764787	0.767683	0.767683
655.282	0.660971	1.32534	1.13487	1.07094	1.07947	1.07947
655.086	0.037491	0.573716	0.740319	0.741334	0.806915	0.806915
654.34	0.493615	0.669361	1.19793	1.28832	1.24252	1.24252
654.083	0.16424	0.585335	0.77504	0.747735	0.800681	0.800681
650.93	1.75271	1.42083	1.16852	1.12514	1.10631	1.10631
650.874	0.0571077	0.681177	0.90373	0.916608	0.897627	0.897627
649.877	0.0571422	0.571569	0.488336	0.459248	0.563566	0.563566
649.289	0.00286879	0.496464	1.1725	1.13851	1.14433	1.14433
649.205	0.32281	0.262575	0.425255	0.594534	0.629674	0.629674
648.875	0.88408	0.664357	0.53506	0.67568	0.656073	0.656073
648.872	0.220415	0.42998	0.681684	0.753601	0.725502	0.725502
648.703	0.492911	0.66866	0.857121	0.808233	0.837649	0.837649
648.286	1.03452	1.31074	1.08725	1.03222	1.01427	1.01427
647.88	0.70393	0.508197	0.563122	0.645543	0.621537	0.621537
646.876	0.948492	0.68688	0.643105	0.649136	0.627681	0.627681
646.048	0.405439	0.617724	0.548605	0.555958	0.669175	0.669175
645.114	1.32778	1.18782	1.00734	1.06432	1.02754	1.02754
644.11	1.65764	1.28045	1.07576	1.01918	1.01036	1.01036
643.59	0.0999094	1.09023	1.19822	1.12798	1.15427	1.15427
642.586	0.042985	1.1564	1.15867	1.08956	1.10467	1.10467
642.231	0.700209	1.3231	1.16854	1.09974	1.09798	1.09798
641.573	0.129115	0.647288	1.14762	1.07956	1.06429	1.06429
641.502	0.206005	1.01728	1.14849	1.08296	1.11234	1.11234
640.882	0.967672	0.788232	0.751681	0.706923	0.708006	0.708006
640.498	0.00665612	1.04125	1.41769	1.34415	1.32953	1.32953
639.963	1.04441	0.775666	0.924431	0.941659	0.909579	0.909579
639.435	0.572452	1.70453	1.39576	1.34627	1.2965	1.2965
638.214	0.940144	0.703505	0.73563	0.735365	0.789336	0.789336
638.172	0.571139	0.730614	0.880355	0.827786	0.870818	0.870818
637.211	0.15452	0.458824	0.988243	0.954429	0.955139	0.955139
637.179	0.850989	0.610147	0.731078	0.695564	0.694845	0.694845
636.971	0.961666	0.905665	0.809717	0.864721	0.832536	0.832536
636.178	1.88205	1.52384	1.22604	1.16376	1.1229	1.1229
636.177	1.88205	1.52384	1.22604	1.16376	1.1229	1.1229
635.206	1.56063	1.11308	0.896997	0.867235	0.835347	0.835347
635.142	0.709182	0.895236	0.887861	1.1255	1.10322	1.10322
635.008	1.58722	1.14737	1.46643	1.38256	1.33804	1.33804
634.899	0.688552	0.490964	0.772699	0.766359	0.757055	0.757055
634.104	0.261674	0.570288	0.70269	0.7871	0.850735	0.850735
633.905	0.552294	0.515573	0.433925	0.420001	0.767083	0.767083
633.126	0.607012	0.819125	0.677322	0.639593	0.644522	0.644522
633.103	0.26281	0.554903	0.694513	0.785272	0.824017	0.824017
632.9	1.98386	1.52306	1.42492	1.35553	1.30791	1.30791
632.117	0.35955	0.529337	0.766506	0.888962	0.862889	0.862889
632.101	0.191069	0.551018	0.672056	0.760095	0.817993	0.817993
631.906	1.15974	1.16632	1.13525	1.07725	1.04742	1.04742
631.211	1.11596	0.844159	0.870025	0.833141	0.802068	0.802068
631.125	0.0295014	0.385462	0.671965	0.847802	0.829562	0.829562
631.024	1.13192	0.831841	0.861413	0.812463	0.871588	0.871588
630.903	1.10153	0.79266	1.30097	1.23606	1.19101	1.19101
630.21	0.77279	0.611388	0.815424	0.775049	0.746137	0.746137
630.121	1.29791	1.03194	0.962262	0.930955	0.899171	0.899171
628.056	0.694422	0.830071	0.736639	0.788154	0.772663	0.772663
627.914	1.07616	0.877302	1.04147	0.979388	0.945053	0.945053
627.81	0.559561	1.07126	0.89701	0.845596	0.842603	0.842603
627.724	0.367866	0.675098	1.03893	1.02243	1.08077	1.08077
627.223	1.88724	1.36757	1.25737	1.21525	1.17524	1.17524
626.902	0.690665	0.825901	0.765623	0.724003	0.708099	0.708099
626.721	1.317	0.999458	0.856872	0.946534	0.912872	0.912872
626.484	0.0162417	1.21831	1.32775	1.27425	1.28792	1.28792
626.483	0.219553	0.961668	1.33339	1.25863	1.27039	1.27039
626.062	0.254155	0.494761	0.482156	0.750098	0.723975	0.723975
626.054	0.198304	0.607744	0.522864	0.563088	0.542545	0.542545
625.136	1.15173	0.829597	0.66879	0.773645	0.760224	0.760224
625.07	0.971225	0.702498	0.567439	0.544982	0.527725	0.527725
624.436	1.74093	1.24448	1.14677	1.12393	1.083	1.083
624.133	1.48979	1.09587	0.884032	0.846431	0.814861	0.814861
624.066	0.424704	0.351449	0.342936	0.667305	0.642424	0.642424
623.133	1.87423	1.40316	1.16162	1.2246	1.19238	1.19238
622.128	1.62441	1.15899	0.941875	1.0701	1.05556	1.05556
621.179	0.896979	0.799917	0.698273	0.659557	0.644754	0.644754
621.125	1.31774	1.0877	1.0411	1.22353	1.17794	1.17794
620.175	1.02875	0.761703	0.721953	0.681038	0.664489	0.664489
619.828	0.644048	1.20031	1.00526	0.945311	0.910102	0.910102
617.93	1.14884	0.946402	1.19514	1.22995	1.21981	1.21981
617.235	1.52412	1.16659	0.939694	0.905987	0.881248	0.881248
617.234	1.45045	1.07685	0.879944	0.849376	0.834611	0.834611
616.927	0.575815	0.417142	0.792229	0.81347	0.838985	0.838985
616.888	1.94311	1.40994	1.14013	1.15479	1.112	1.112
616.734	1.71429	1.22465	0.987035	0.929006	0.931117	0.931117
615.931	0.203094	0.309437	1.1022	1.0527	1.01351	1.01351
615.731	1.89676	1.46406	1.26555	1.21547	1.17214	1.17214
615.228	1.85543	1.48938	1.21382	1.21184	1.16745	1.16745
615.049	0.923878	0.681212	0.553297	0.632646	0.789663	0.789663
614.929	0.35533	0.433619	0.70792	0.692022	0.705446	0.705446
614.727	1.19373	0.943384	0.817679	0.793762	0.818456	0.818456
614.144	0.901062	1.00734	0.81403	0.765425	0.738933	0.738933
614.09	0.137672	0.719898	0.660884	0.755546	0.837724	0.837724
613.446	0.14103	0.81633	0.674592	0.763769	0.794844	0.794844
613.14	1.03453	1.0262	0.851958	0.806522	0.780906	0.780906
612.444	0.599275	1.43317	1.43551	1.34982	1.35149	1.35149
612.149	0.385138	0.570259	0.47612	0.483312	0.474323	0.474323
611.438	0.18326	1.49868	1.44236	1.38221	1.3701	1.3701
611.146	0.368837	0.598099	0.496719	0.48963	0.48002	0.48002
610.799	0.427175	0.49045	0.936999	0.905753	0.988379	0.988379
610.428	0.107018	0.307932	0.552664	0.608641	0.586163	0.586163
609.423	0.895646	1.19073	0.966625	0.968389	0.974264	0.974264
608.913	0.120172	0.337522	0.469578	0.508866	0.555587	0.555587
608.412	0.862102	0.786607	0.758802	0.716038	0.718066	0.718066
608.38	1.66111	1.59223	1.54177	1.45581	1.40584	1.40584
608.079	0.552658	0.673621	0.908943	0.942935	0.911716	0.911716
607.078	0.719567	0.785527	0.747289	0.796578	0.778976	0.778976
606.89	0.272274	0.513184	0.412904	0.657073	0.636074	0.636074
606.162	0.34619	0.430294	0.859601	0.891113	0.882014	0.882014
606.074	0.701776	0.755342	0.720412	0.779324	0.770619	0.770619
604.92	0.22629	2.08274	1.6994	1.60103	1.56786	1.56786
604.388	1.42784	1.0754	1.61883	1.52876	1.47582	1.47582
604.386	1.70074	1.27971	1.59798	1.51446	1.46151	1.46151
604.071	1.22936	0.960777	0.898361	0.935566	0.951941	0.951941
602.992	0.0133955	0.849882	0.874296	0.858197	0.834694	0.834694
602.079	1.38323	1.08598	1.06443	1.14655	1.10591	1.10591
600.953	0.473354	0.432231	0.348851	0.388583	0.389877	0.389877
599.958	0.116881	0.213935	0.190326	0.51513	0.507058	0.507058
599.135	0.00709124	1.02161	0.822235	0.778733	0.896923	0.896923
599.076	1.08525	1.13299	0.966035	1.05703	1.25264	1.25264
598.954	0.360707	0.25825	0.674519	0.774796	0.747895	0.747895
598.741	0.835811	0.878465	0.860695	1.02663	0.990849	0.990849
598.489	0.0294859	1.1757	1.16057	1.09129	1.13317	1.13317
597.49	0.0681299	0.659637	0.96714	0.937879	0.988636	0.988636
597.422	2.04772	1.79324	1.44884	1.3691	1.33901	1.33901
597.388	1.67976	1.21426	1.28557	1.20939	1.17446	1.17446
597.386	1.57501	1.29343	1.34006	1.27884	1.29496	1.29496
597.385	1.94291	1.44992	1.2468	1.18792	1.21211	1.21211
596.975	0.194861	0.714203	0.795074	0.873102	0.840628	0.840628
596.404	1.27629	0.91924	0.75408	0.709152	0.778375	0.778375
596.336	2.00946	1.54279	1.24496	1.20611	1.17036	1.17036
595.318	0.344704	0.648633	0.765319	1.06303	1.02918	1.02918
594.932	0.752404	1.03351	0.860479	0.816446	0.788615	0.788615
594.078	1.75447	1.37494	1.21472	1.19507	1.15291	1.15291
593.131	1.13251	1.24383	1.02099	0.963059	0.936258	0.936258
593.103	0.596663	0.781597	1.51914	1.42963	1.40327	1.40327
593.075	1.04861	1.23732	1.18811	1.19107	1.15389	1.15389
592.937	0.0731177	0.414095	0.417206	0.631942	0.6678	0.6678
592.82	0.153858	0.291618	0.299417	0.281689	0.277823	0.277823
592.384	1.63464	1.17773	1.46852	1.38828	1.33668	1.33668
590.995	0.41283	0.99921	1.10642	1.08511	1.04464	1.04464
590.37	1.53783	1.10551	1.49111	1.41156	1.3634	1.3634
590.369	1.53783	1.10551	1.49111	1.41156	1.3634	1.3634
589.812	0.190374	0.140203	0.597602	0.584889	0.565566	0.565566
587.03	1.12267	0.825768	1.35177	1.2958	1.27547	1.27547
586.533	0.235912	0.782181	1.25	1.18452	1.16342	1.16342
586.526	0.129128	0.98127	1.04815	1.00477	1.07641	1.07641
585.04	0.649399	0.485594	0.674455	0.670173	0.761718	0.761718
584.907	0.896691	0.759777	1.07629	1.02746	1.09242	1.09242
584.282	0.630792	1.23563	0.994234	0.947031	1.06163	1.06163
583.9	0.446763	0.859846	0.980124	0.953087	0.963449	0.963449
583.281	0.606696	1.30108	1.0471	0.992046	1.10574	1.10574
583.031	0.122561	0.541546	0.79542	0.756232	0.739192	0.739192
583.03	0.0237621	0.506298	0.59627	0.560869	0.562548	0.562548
582.981	0.12711	0.356357	0.372888	0.521308	0.54271	0.54271
582.102	1.27024	0.961261	0.917979	1.00875	1.05087	1.05087
581.526	0.419952	0.376176	0.913198	0.966477	1.04693	1.04693
581.101	0.665501	0.691685	0.691807	0.675855	0.657065	0.657065
581.008	0.0796687	0.933528	0.996678	0.955383	0.919791	0.919791
580.099	1.96285	1.42399	1.19915	1.2129	1.17987	1.17987
580.047	1.87976	1.3702	1.21273	1.16057	1.11809	1.11809
579.123	0.488239	0.348882	0.301803	0.519858	0.587099	0.587099
579.094	1.84522	1.32313	1.3192	1.29324	1.27878	1.27878
579.027	0.743172	0.836872	0.848833	0.904824	0.875622	0.875622
578.959	0.319787	1.5705	1.5146	1.42581	1.37292	1.37292
578.89	0.546385	1.83063	1.47279	1.39794	1.3537	1.3537
578.092	1.2624	1.17257	0.971915	0.962394	1.06576	1.06576
577.962	0.383072	1.21127	0.990736	0.94659	0.915627	0.915627
577.155	0.512813	1.07598	0.963988	0.914577	0.948506	0.948506
576.961	0.0429956	1.33449	1.07387	1.01222	0.98031	0.98031
576.838	0.529313	0.670492	1.1488	1.10468	1.06743	1.06743
576.758	0.483203	0.88227	0.741901	0.698279	0.681914	0.681914
576.077	1.32618	0.94558	1.25146	1.20975	1.18466	1.18466
574.993	0.106927	0.795793	0.788665	0.820076	0.789493	0.789493
574.992	0.106927	0.795793	0.788665	0.820076	0.789493	0.789493
571.1	0.127359	0.0962499	0.140683	0.303751	0.423052	0.423052
570.741	0.557258	0.5906	0.650756	0.705871	0.684638	0.684638
568.891	1.62911	1.19982	1.07731	1.05911	1.07384	1.07384
567.225	1.2686	0.933616	1.03669	1.00559	0.976588	0.976588
567.054	0.889894	0.868324	1.04818	1.02388	0.992492	0.992492
566.052	0.793266	0.576119	1.33696	1.28156	1.24247	1.24247
565.319	0.651806	0.735187	1.12466	1.08777	1.13895	1.13895
565.048	0.889095	0.635473	1.47131	1.40417	1.36992	1.36992
565.047	0.889095	0.635473	1.47131	1.40417	1.36992	1.36992
565.045	0.739872	0.942758	0.871742	0.819939	0.790191	0.790191
564.316	1.48823	1.24087	1.15488	1.11427	1.09768	1.09768
564.064	0.696579	0.889371	0.726081	0.817741	0.814838	0.814838
563.977	0.123515	0.298308	0.24018	0.489558	0.61088	0.61088
563.312	1.98907	1.46648	1.32486	1.249	1.24301	1.24301
563.127	0.679965	1.36319	1.09703	1.04846	1.08219	1.08219
563.059	0.393683	0.534882	0.931938	0.876532	0.893706	0.893706
562.997	0.536371	0.654943	0.626759	0.609704	0.654276	0.654276
562.926	2.34065	1.81703	1.53948	1.44827	1.39964	1.39964
562.477	0.279587	0.90876	1.16077	1.10996	1.0892	1.0892
562.062	0.715687	0.544006	1.10815	1.07741	1.07597	1.07597
561.476	0.0460781	1.06389	1.20291	1.13108	1.14625	1.14625
561.227	1.24519	1.68646	1.42828	1.39837	1.35186	1.35186
560.986	0.79054	1.182	1.11478	1.11512	1.08789	1.08789
560.47	0.0508224	1.04581	1.16338	1.09418	1.11735	1.11735
560.07	1.46725	1.11078	0.948086	0.894282	0.862774	0.862774
559.069	1.76902	1.30718	1.23144	1.18816	1.14733	1.14733
558.999	1.40681	1.47164	1.18673	1.11929	1.1188	1.1188
558.506	0.0673885	0.876121	0.844095	0.843907	0.93298	0.93298
558.064	1.54784	1.22065	1.02017	0.96342	0.940032	0.940032
557.961	0.815898	0.59459	0.911381	0.910699	0.885628	0.885628
557.502	0.648659	1.13139	1.03048	0.981812	0.973849	0.973849
557.496	0.0260402	0.858146	1.14465	1.0773	1.04117	1.04117
556.344	1.32534	0.944764	1.2108	1.14791	1.10821	1.10821
555.376	0.0802161	0.74916	0.602654	0.575859	0.554448	0.554448
555.375	0.247833	1.03386	0.860911	0.810582	0.784287	0.784287
555.34	1.63759	1.18056	0.952096	0.896003	0.869494	0.869494
555.172	0.659963	0.623879	0.501908	0.55083	0.633868	0.633868
555.104	1.29423	0.975784	0.786095	0.824947	0.800171	0.800171
554.969	0.212492	0.568493	0.583517	0.548828	0.595561	0.595561
554.775	0.413048	0.885987	0.927296	0.912454	0.905845	0.905845
553.359	1.21027	0.889425	1.2368	1.18618	1.1703	1.1703
552.953	1.90533	1.46623	1.2164	1.19514	1.18986	1.18986
552.896	0.58167	0.432508	0.710874	0.71448	0.70672	0.70672
552.144	0.335269	0.385909	0.31085	0.30295	0.429356	0.429356
551.9	0.577424	0.685805	0.641435	0.648975	0.637402	0.637402
550.898	0.950898	0.688875	0.695309	0.73204	0.721033	0.721033
549.903	0.521677	0.407109	0.579513	0.631942	0.611797	0.611797
549.117	0.3034	0.270178	0.394305	0.911766	0.900495	0.900495
548.899	0.736808	0.525272	0.702937	0.737096	0.710567	0.710567
548.806	0.602627	0.688407	0.59624	0.620819	0.644006	0.644006
547.46	0.465487	0.960404	1.11927	1.05242	1.11658	1.11658
547.121	0.471794	0.565616	0.734451	0.904639	0.966175	0.966175
546.734	1.54681	1.32309	1.10696	1.07473	1.04835	1.04835
545.252	0.151633	1.13691	0.938509	0.892927	0.876056	0.876056
545.242	1.60056	1.18313	1.07037	1.02165	0.986228	0.986228
544.236	0.806249	1.0265	1.13686	1.07106	1.03815	1.03815
543.992	0.572891	0.446699	0.37773	0.749269	0.746323	0.746323
543.062	0.171263	1.05765	0.990659	0.932773	0.921479	0.921479
541.995	1.0423	0.833576	1.07487	1.06356	1.02414	1.02414
541.056	1.31232	1.14599	1.47574	1.46561	1.46482	1.46482
541.016	0.185013	0.684071	0.587143	0.7836	0.754369	0.754369
540.823	0.147844	0.550445	0.460476	0.52932	0.60946	0.60946
540.823	0.147844	0.550445	0.460476	0.52932	0.60946	0.60946
540.383	0.554955	1.74382	1.41084	1.38874	1.37331	1.37331
540.054	1.34122	1.45635	1.23951	1.23961	1.208	1.208
539.38	1.18242	0.850344	1.05526	1.09615	1.14471	1.14471
539.197	0.297076	0.21671	0.296342	0.344999	0.817579	0.817579
539.003	0.348709	0.319417	0.311355	0.55423	0.646604	0.646604
537.04	0.854917	0.714446	1.20164	1.1304	1.08823	1.08823
537.008	1.35593	1.01943	0.934759	0.907381	0.874853	0.874853
536.922	1.66555	1.22866	1.27563	1.24995	1.21036	1.21036
536.069	1.16339	1.30257	1.47523	1.38728	1.35883	1.35883
536.008	1.00086	0.926967	0.990044	0.943601	0.910479	0.910479
535.927	0.698067	0.533685	0.682888	0.644597	0.635133	0.635133
535.045	1.5771	1.16353	0.973583	0.964703	1.04889	1.04889
534.922	1.2381	0.883531	0.869798	0.843793	0.855241	0.855241
534.883	0.809528	0.677893	0.731639	0.688265	0.684763	0.684763
534.049	0.823795	0.652777	0.525437	0.496208	0.715072	0.715072
533.929	0.618432	0.692981	0.834729	0.805938	0.777316	0.777316
533.142	0.752666	0.656677	0.670406	0.69419	0.680071	0.680071
533.096	0.740867	0.681934	0.59441	0.572302	0.918483	0.918483
533.047	1.14223	0.875942	0.853617	0.802713	0.899469	0.899469
532.924	0.923359	0.667655	1.13755	1.06977	1.06745	1.06745
532.794	0.61119	0.753652	1.17845	1.19788	1.17043	1.17043
532.045	1.01088	0.737742	0.794313	0.789414	0.766411	0.766411
530.008	1.48299	1.05794	1.38705	1.30436	1.25745	1.25745
528.348	1.21743	1.39963	1.43945	1.35618	1.3111	1.3111
527.343	1.74512	1.30348	1.303	1.22654	1.19376	1.19376
527.087	0.899675	0.679265	0.546582	0.536161	0.521358	0.521358
525.913	0.451362	0.50204	0.550176	0.634575	0.706083	0.706083
525.072	1.44722	1.0774	1.019	0.98202	0.983035	0.983035
524.274	1.11622	0.820805	0.873868	0.934737	0.90313	0.90313
524.02	1.02002	1.09779	0.926658	0.975631	1.03314	1.03314
523.271	0.392563	0.808702	0.806788	0.874975	0.851446	0.851446
523.019	1.63643	1.26309	1.04659	0.988262	1.0653	1.0653
522.009	1.5396	1.18168	1.41441	1.34012	1.31763	1.31763
521.345	0.313615	0.392454	0.437222	0.646223	0.665525	0.665525
521.033	0.137199	0.732767	1.18765	1.12065	1.19682	1.19682
521.032	0.552723	0.411831	0.397641	0.445845	0.645663	0.645663
521.016	0.978784	0.712982	1.50947	1.43052	1.37913	1.37913
520.922	1.7957	1.28283	1.2774	1.20361	1.19788	1.19788
520.055	1.84209	1.31852	1.08403	1.12336	1.09862	1.09862
520.014	1.20755	0.891341	1.54683	1.46537	1.43174	1.43174
519.953	0.250526	0.368997	0.816507	0.853756	0.84266	0.84266
519.053	1.83671	1.31408	1.08705	1.11816	1.09922	1.09922
519.04	0.122639	0.503335	0.828369	0.81944	0.892409	0.892409
518.949	0.676547	0.624731	0.980267	1.06498	1.03087	1.03087
518.219	0.699256	0.785145	0.809939	0.770542	0.763329	0.763329
518.076	0.982285	0.700504	1.04647	1.02966	1.06057	1.06057
517.954	0.447317	0.436073	0.68299	0.725239	0.747378	0.747378
517.269	0.625752	1.71174	1.3787	1.30658	1.27741	1.27741
517.216	1.2961	1.58584	1.38274	1.30022	1.30961	1.30961
517.072	1.24482	0.941843	0.785008	0.756188	0.864776	0.864776
516.952	0.511734	0.364761	0.984018	1.07612	1.03609	1.03609
516.454	0.114401	1.01186	0.991972	0.935116	1.0242	1.0242
516.453	0.114401	1.01186	0.991972	0.935116	1.0242	1.0242
516.132	0.26293	1.26861	1.03043	1.00575	1.00666	1.00666
515.328	1.65536	1.47997	1.28364	1.20762	1.17206	1.17206
514.324	1.74637	1.35912	1.19432	1.13006	1.08791	1.08791
514.283	0.853735	1.06802	1.01729	0.974319	0.966695	0.966695
513.156	1.24518	0.958253	0.920293	0.865487	0.853026	0.853026
513.156	0.648465	0.550132	0.60391	0.589789	0.589831	0.589831
512.822	0.103687	0.542345	0.436376	0.41049	0.423624	0.423624
512.353	1.80085	1.36896	1.13867	1.18516	1.14404	1.14404
512.351	0.457703	1.47812	1.54092	1.49058	1.45235	1.45235
512.164	1.76502	1.5089	1.55629	1.4636	1.40921	1.40921
511.349	1.60438	1.26441	1.10881	1.15968	1.11663	1.11663
511.161	1.22457	1.48679	1.37231	1.32344	1.29367	1.29367
511.159	0.740872	0.836385	0.684901	0.660136	0.695866	0.695866
511.115	0.468872	0.729986	0.978774	0.92032	1.09301	1.09301
510.935	0.174308	0.480773	0.388559	0.461583	0.496171	0.496171
508.922	1.564	1.15255	0.93164	0.894773	0.864697	0.864697
507.273	0.624304	1.17555	1.21437	1.14336	1.11376	1.11376
507.102	0.187503	0.612364	0.563108	0.756549	0.728389	0.728389
506.943	0.998138	1.82442	1.62992	1.53534	1.49433	1.49433
506.109	1.17302	0.950073	0.793697	0.770729	0.747219	0.747219
506.051	0.732533	1.09175	0.934626	0.924229	1.11516	1.11516
505.107	1.27529	1.00184	0.827649	0.845839	0.814456	0.814456
503.93	0.595512	0.498686	0.700285	0.706716	0.854705	0.854705
502.976	0.0934123	0.252684	0.397845	0.679547	0.716061	0.716061
502.051	0.163767	0.440169	0.838633	0.945424	0.91898	0.91898
501.981	0.253236	0.291884	0.451234	0.552361	0.577031	0.577031
501.436	0.090036	1.20084	1.07176	1.00899	1.09129	1.09129
501.099	0.944902	0.683281	0.756783	0.860575	0.849761	0.849761
501.047	0.605319	0.544392	0.438048	0.530517	0.521731	0.521731
501.031	0.197585	0.497094	0.579048	0.713032	0.781481	0.781481
501.026	0.197889	0.667368	0.6946	0.657225	0.661302	0.661302
500.976	0.283481	0.259234	0.643445	0.721702	0.700172	0.700172
500.055	0.644342	0.481746	0.45561	0.534864	0.535446	0.535446
500.034	0.148999	1.00891	0.815431	0.776899	0.750276	0.750276
500.001	1.20525	1.14151	0.969747	0.930227	0.900761	0.900761
499.052	0.795221	0.566686	0.459441	0.674225	0.655438	0.655438
498.338	0.462755	0.507079	0.723648	0.855605	0.846578	0.846578
498.288	0.921816	0.976636	1.36389	1.34447	1.29952	1.29952
497.957	0.568414	0.4053	0.378755	0.356169	0.439245	0.439245
497.335	1.02084	1.26644	1.23574	1.22987	1.18437	1.18437
497.335	1.42757	1.09716	0.888831	0.835841	0.861855	0.861855
497.334	1.02084	1.26644	1.23574	1.22987	1.18437	1.18437
496.954	0.187671	0.744994	0.654385	0.652863	0.643948	0.643948
496.351	0.452771	0.32366	0.49556	0.826676	0.880571	0.880571
495.96	0.675067	1.12644	1.22267	1.15824	1.12291	1.12291
495.195	0.272476	0.243361	0.781872	0.838164	0.900301	0.900301
494.959	0.626295	1.51961	1.2246	1.1533	1.13655	1.13655
494.756	0.013167	0.238651	0.303136	0.285058	0.276014	0.276014
494.149	0.834825	0.94835	0.777785	0.811088	0.789636	0.789636
493.985	0.0363118	0.645972	0.959898	0.948287	0.9695	0.9695
492.961	0.0556685	0.179376	0.194153	0.41475	0.421271	0.421271
492.144	0.187987	0.513967	1.24369	1.271	1.31268	1.31268
492.085	0.966658	0.712636	0.676451	0.678201	0.661942	0.661942
491.016	1.53287	1.0968	0.927128	0.883451	0.866293	0.866293
490.882	1.03759	0.762111	0.637532	0.602238	0.591199	0.591199
490.88	1.28267	0.918965	0.765979	0.724004	0.703537	0.703537
490.305	1.55653	1.1511	0.967376	0.924267	0.902033	0.902033
489.303	1.81744	1.29701	1.06632	1.07747	1.03729	1.03729
489.302	1.81744	1.29701	1.06632	1.07747	1.03729	1.03729
489.133	0.0540241	0.79394	0.640092	0.659507	0.698512	0.698512
489.028	0.0799492	0.961953	0.781104	0.734761	0.709092	0.709092
488.309	1.78307	1.31608	1.07304	1.05893	1.02059	1.02059
488.112	0.124468	0.686132	0.922204	1.02251	0.986998	0.986998
487.305	1.76265	1.25721	1.11859	1.12076	1.07956	1.07956
486.94	1.61516	1.35375	1.27835	1.20296	1.15957	1.15957
485.101	0.184446	0.266445	0.566413	0.690566	0.741589	0.741589
485.003	0.169754	0.387061	0.6039	0.886386	0.85361	0.85361
484.961	1.04221	1.50759	1.25564	1.18366	1.18306	1.18306
484.219	1.61367	1.35794	1.09901	1.0337	1.01988	1.01988
483.243	0.796699	1.0368	0.839251	0.845029	0.815234	0.815234
482.968	0.911153	0.709467	0.611951	0.576005	0.672238	0.672238
482.24	0.277953	1.22231	0.983727	0.926013	0.895169	0.895169
481.182	2.13583	1.5341	1.26244	1.18785	1.14527	1.14527
481.13	1.82679	1.3095	1.05458	1.00814	0.974581	0.974581
480.981	0.333383	1.03998	1.00081	0.942551	0.907446	0.907446
480.922	0.353386	1.80084	1.45151	1.36483	1.33241	1.33241
479.985	0.00207371	0.897337	0.722367	0.698855	0.687036	0.687036
478.984	0.111116	0.861589	0.697741	0.758702	0.731129	0.731129
478.164	1.51017	1.67418	1.46563	1.38202	1.37964	1.37964
477.961	1.35019	1.02654	1.02945	1.00932	1.00526	1.00526
477.4	0.80182	0.617251	0.498044	0.969721	0.937069	0.937069
476.984	0.171339	0.685837	0.736384	0.795575	0.76757	0.76757
476.398	1.02565	1.04746	0.882309	0.934694	0.926592	0.926592
476.114	0.882118	0.631072	0.969784	0.938573	0.903644	0.903644
474.406	0.0747053	1.04875	1.16529	1.09577	1.11976	1.11976
473.991	1.86915	1.44571	1.25452	1.1811	1.148	1.148
473.219	1.04159	1.7493	1.45744	1.3704	1.32078	1.32078
472.773	0.229055	0.678148	0.546925	0.56498	0.705764	0.705764
472.391	0.141183	1.12299	1.1969	1.12564	1.13589	1.13589
472.179	0.298354	1.57437	1.30095	1.24297	1.19974	1.19974
471.39	0.156475	1.13628	1.08967	1.03063	1.05735	1.05735
471.086	1.76519	1.84328	1.55915	1.52549	1.47597	1.47597
470.343	1.17352	0.85464	0.836326	0.787349	0.75798	0.75798
469.339	0.977643	0.734461	1.10454	1.04767	1.00862	1.00862
469.18	0.455574	0.398683	0.911519	0.967794	1.03686	1.03686
468.987	1.43112	1.12436	1.18165	1.11916	1.10116	1.10116
465.986	0.198993	1.40059	1.12702	1.08769	1.04744	1.04744
465.947	1.36536	0.975565	1.3672	1.29303	1.26392	1.26392
465.016	0.432668	0.819158	0.738918	0.714473	0.919265	0.919265
465.007	0.133888	0.877338	0.738104	0.855501	0.834383	0.834383
464.998	0.278135	0.484881	1.16703	1.15193	1.114	1.114
464.112	0.741453	0.53463	0.971744	1.09597	1.1674	1.1674
464.012	0.523982	0.382295	0.314494	0.450438	0.451009	0.451009
463.952	1.38569	1.07189	1.40949	1.33446	1.31758	1.31758
463.094	0.605134	1.72862	1.39225	1.35308	1.3148	1.3148
462.983	0.22676	0.955101	1.31639	1.23804	1.19186	1.19186
462.058	0.333457	1.20245	1.08721	1.04804	1.1396	1.1396
460.997	2.04116	1.45873	1.17502	1.11909	1.07798	1.07798
460.984	1.42149	1.01794	0.951046	0.894509	0.925537	0.925537
459.135	0.31775	0.619627	0.893449	0.840357	0.82738	0.82738
459.02	0.234779	0.743638	0.742583	0.707721	0.785368	0.785368
458.982	0.322216	0.446616	0.364895	0.347271	0.352489	0.352489
458.804	0.219743	1.30564	1.07885	1.01609	1.01423	1.01423
458.175	0.97524	0.785583	0.637004	0.619635	0.623097	0.623097
458.101	1.11469	1.22991	0.990198	0.990139	1.04095	1.04095
457.039	0.88365	0.696863	0.829033	0.779795	0.810636	0.810636
456.966	0.0998103	0.394312	0.620646	0.583817	0.576356	0.576356
456.808	0.128595	0.850689	0.708164	0.672023	0.651663	0.651663
456.002	0.497378	0.712394	0.629315	0.608477	0.829742	0.829742
455.979	1.95065	1.56852	1.36387	1.30072	1.26668	1.26668
454.976	2.02283	1.49842	1.2688	1.25118	1.22891	1.22891
454.919	0.160178	0.237153	0.239304	0.577913	0.568691	0.568691
453.923	0.822507	0.589501	0.627091	0.596061	0.590605	0.590605
453.2	0.512897	1.00618	1.04253	1.00034	0.981657	0.981657
452.921	0.498013	0.450636	0.606244	0.588949	0.567262	0.567262
452.632	0.898629	0.67337	0.543486	0.519553	0.500182	0.500182
452.333	1.76342	1.87088	1.52794	1.44338	1.41324	1.41324
452.139	0.540563	1.41159	1.23392	1.19903	1.18356	1.18356
452.083	0.23358	1.08935	1.37429	1.30235	1.25668	1.25668
451.926	0.0624897	0.368073	0.868203	0.900612	0.880044	0.880044
451.328	1.34006	1.45336	1.17283	1.15236	1.11003	1.11003
450.922	0.694489	0.498379	0.677225	0.73788	0.716599	0.716599
450.829	0.773273	0.551101	0.473266	0.452766	0.437494	0.437494
449.96	0.897208	1.07741	0.890339	1.13484	1.281	1.281
449.092	0.373512	0.292776	0.251152	0.736241	0.709538	0.709538
448.138	0.96333	0.922802	0.765127	0.724549	0.713753	0.713753
447.199	0.218635	0.732608	0.605878	0.681131	0.658653	0.658653
447.171	1.45349	1.03666	0.861518	0.816529	0.864598	0.864598
447.171	1.34289	0.959461	0.822695	0.791133	0.854878	0.854878
447.134	1.35249	1.10652	0.926875	0.872616	0.849654	0.849654
446.262	0.101992	0.731821	0.598739	0.611792	0.620759	0.620759
446.152	0.408314	0.895461	0.819943	0.775757	0.756581	0.756581
446.085	0.282029	0.688402	0.582611	0.784657	0.772954	0.772954
445.2	2.03561	1.68556	1.35666	1.32843	1.27896	1.27896
445.054	0.88776	1.11315	0.895813	1.19144	1.17088	1.17088
445.053	0.977983	1.17308	0.945484	1.21348	1.19339	1.19339
445.014	1.40043	0.998298	0.864671	1.03842	0.999939	0.999939
445.01	1.38599	1.067	0.879362	0.835536	0.862294	0.862294
444.974	0.461389	0.990835	0.859414	0.826797	0.853105	0.853105
444.042	0.488828	0.503069	0.759374	0.819119	0.842011	0.842011
443.048	0.0864526	0.530848	0.708819	0.677824	0.689393	0.689393
443.014	0.142646	0.392537	0.83099	0.78777	0.766438	0.766438
442.976	1.95625	1.57625	1.33336	1.25902	1.21309	1.21309
442.121	0.226346	0.191307	0.464472	0.546061	0.540304	0.540304
442.019	0.402052	0.769014	0.636644	0.728808	0.701632	0.701632
442.004	0.425377	0.389099	1.00144	1.06057	1.02257	1.02257
441.973	1.75174	1.41924	1.27625	1.20196	1.16685	1.16685
441.065	1.33474	0.959002	1.16599	1.1448	1.1166	1.1166
441.017	1.22133	1.63242	1.41974	1.40878	1.36025	1.36025
441	0.0834054	0.944246	1.15649	1.08742	1.04929	1.04929
440.03	1.3828	1.12784	0.959055	0.922841	0.88853	0.88853
439.03	1.30399	1.84133	1.48458	1.39598	1.41267	1.41267
438.945	0.000580451	0.0204464	0.206625	0.284175	0.439233	0.439233
437.95	0.384822	0.290816	1.08798	1.04224	1.00592	1.00592
437.693	0.816878	0.739313	1.09767	1.03852	1.00967	1.00967
437.068	1.05872	1.25675	1.19384	1.12633	1.13196	1.13196
436.956	0.275402	1.69966	1.36924	1.28903	1.24639	1.24639
436.948	0.500711	0.801618	0.820334	0.801864	0.810041	0.810041
436.946	0.77173	0.569178	1.15309	1.09618	1.05528	1.05528
436.94	2.05631	1.48283	1.19493	1.14499	1.10245	1.10245
436.906	0.495064	0.731175	0.646964	0.709766	0.705371	0.705371
436.821	0.090088	0.097474	0.470958	0.446729	0.482326	0.482326
436.165	0.267212	1.28773	1.19262	1.15779	1.13989	1.13989
436.072	0.890923	0.636374	0.51188	0.569941	0.604859	0.604859
435.952	0.290752	0.237261	1.35009	1.34187	1.35128	1.35128
435.27	0.551649	0.481602	0.396797	0.540565	0.643514	0.643514
435.07	1.37493	1.06263	0.915853	0.875259	1.01058	1.01058
435.055	0.977723	1.04505	0.963692	0.920595	1.0197	1.0197
435.053	0.741812	0.652936	0.878578	0.897483	0.90391	0.90391
434.984	0.214606	0.825698	0.866017	0.887352	0.856116	0.856116
434.948	0.842384	0.627192	1.28015	1.26866	1.23817	1.23817
434.864	0.289179	1.23353	0.994947	1.00193	0.976256	0.976256
434.827	0.0973701	0.642322	0.525285	0.707041	0.68633	0.68633
434.814	0.787061	0.775195	0.788144	0.747739	0.885232	0.885232
433.975	0.334331	0.829019	0.682561	0.819573	0.789117	0.789117
432.906	1.29826	1.19182	1.06066	0.99831	0.961216	0.961216
432.094	0.599552	0.432687	0.427331	0.431249	0.61324	0.61324
431.036	1.56849	1.25427	1.14641	1.12748	1.0904	1.0904
430.158	0.104197	0.102254	0.474623	0.574756	0.620102	0.620102
430.157	1.86419	1.55538	1.286	1.30059	1.26915	1.26915
430.11	0.435465	1.23107	0.990909	1.01927	1.05381	1.05381
428.855	0.129929	0.125764	0.340022	0.479223	0.530181	0.530181
428.81	0.0331748	0.842014	0.761069	0.762171	0.747869	0.747869
428.141	0.599741	0.506119	0.496201	0.506167	0.522116	0.522116
428.098	0.967411	0.689381	0.56776	0.534432	0.53224	0.53224
428.027	0.828829	0.772005	0.960879	0.903543	0.888482	0.888482
427.945	0.164982	0.570752	0.760529	0.777591	0.793593	0.793593
426.119	0.726907	0.87604	0.848105	0.80547	0.785213	0.785213
426.077	0.681687	0.498386	0.693282	0.665717	1.05947	1.05947
426.042	0.0743184	0.611477	0.498172	0.641021	0.617543	0.617543
425.081	0.944203	0.690725	0.673702	0.704703	0.698982	0.698982
425.081	0.944203	0.690725	0.673702	0.704703	0.698982	0.698982
425.04	0.483705	1.32726	1.07033	1.1203	1.10689	1.10689
424.983	0.685283	0.910729	0.741319	0.702155	0.704645	0.704645
424.12	0.906685	0.650189	0.980968	1.10501	1.17842	1.17842
424.072	0.339486	0.846885	0.707769	0.781315	0.833546	0.833546
424.055	1.67555	1.2366	1.04025	0.979117	0.952621	0.952621
424.042	0.641299	0.830249	0.905388	0.874792	0.960671	0.960671
423.069	0.305237	0.512894	0.735922	0.78703	0.886001	0.886001
423.031	1.40316	1.16062	0.946758	0.892527	0.864157	0.864157
422.224	0.298515	0.304386	0.848752	0.800321	0.771682	0.771682
422.068	0.360768	0.5411	0.731191	0.773535	0.870908	0.870908
422.047	1.25863	0.898542	1.48954	1.42278	1.39728	1.39728
421.227	0.971443	1.77841	1.51818	1.46272	1.40987	1.40987
421.054	1.72568	1.45583	1.1827	1.12021	1.28404	1.28404
420.973	0.370489	0.274892	0.722155	0.765427	0.737353	0.737353
420.933	1.09453	0.782183	0.669362	0.745042	0.727892	0.727892
420.227	0.240125	0.744151	1.00676	1.03474	1.04777	1.04777
420.022	0.143602	0.723861	0.856803	0.832723	0.813231	0.813231
419.977	0.0854186	0.102023	0.663722	0.69457	0.679988	0.679988
419.095	1.28297	1.03181	0.898461	0.850042	0.973813	0.973813
419.054	0.438475	0.313009	0.446166	0.692877	0.710951	0.710951
419.018	0.337415	0.978571	1.08443	1.09113	1.05047	1.05047
418.974	0.307954	0.236864	1.0082	1.05992	1.026	1.026
418.229	0.9856	1.02497	0.997579	1.02377	1.00991	1.00991
418.119	1.2171	1.50837	1.21338	1.14092	1.0985	1.0985
418.111	0.106176	0.927115	0.938559	0.949251	0.913926	0.913926
418	0.837295	0.892905	0.73572	0.824786	0.877636	0.877636
417.999	0.412645	0.904954	0.733216	0.690576	0.733315	0.733315
416.932	0.884865	1.62106	1.31174	1.24144	1.20709	1.20709
416.159	0.414378	1.14369	0.925989	0.871506	0.839249	0.839249
416.092	1.1283	0.988405	0.807698	0.759637	0.775437	0.775437
414.955	0.294009	0.517748	0.723438	0.79105	0.807382	0.807382
414.846	0.121479	0.387366	0.319577	0.415305	0.425249	0.425249
414.84	0.67279	0.834354	1.8465	1.73893	1.70614	1.70614
413.19	0.424299	0.50336	1.26364	1.36604	1.41179	1.41179
413.171	1.05867	1.14037	1.20893	1.19272	1.14861	1.14861
413.04	0.14814	0.748083	0.75762	0.904914	0.896384	0.896384
413.001	0.0380113	0.909009	1.03623	1.03617	0.998234	0.998234
412.957	0.102632	0.513643	0.465257	0.495274	0.521942	0.521942
412.882	0.212953	0.180764	0.408203	0.571628	0.619507	0.619507
412.844	1.44393	1.11857	1.24436	1.2097	1.16539	1.16539
412.074	0.0891488	0.391249	0.453269	0.450056	0.462123	0.462123
412.025	1.79506	1.78163	1.44884	1.42468	1.39402	1.39402
411.992	0.502305	0.781491	1.01915	0.968269	0.979317	0.979317
411.026	0.595072	1.20498	1.14287	1.07529	1.03558	1.03558
411	1.31565	0.956602	0.803391	0.767626	0.845521	0.845521
410.945	0.500919	1.38719	1.13433	1.11693	1.07905	1.07905
410.924	1.21796	1.6413	1.33463	1.27512	1.30334	1.30334
410.25	0.0533727	0.657832	0.546928	0.575623	0.679553	0.679553
410.141	0.609876	0.63947	1.12048	1.18319	1.28461	1.28461
410.127	0.847393	0.837887	0.761348	1.09829	1.09481	1.09481
410.081	1.16274	0.904392	0.729468	0.736332	0.711951	0.711951
410.075	0.531213	0.389644	0.341925	0.321658	0.478463	0.478463
409.048	0.16568	1.12705	1.27949	1.33215	1.28433	1.28433
408.966	0.49986	0.743722	0.773134	0.784774	1.03154	1.03154
408.188	0.627867	0.447816	0.859009	0.808939	0.79674	0.79674
408.129	0.0332695	0.74501	0.655016	0.644613	0.622413	0.622413
407.037	1.37898	1.08727	1.1325	1.16233	1.12	1.12
407.024	0.238688	0.997282	0.803939	0.760262	0.732234	0.732234
406.117	0.751928	0.542072	0.436118	0.412123	0.59531	0.59531
406.1	1.31458	1.06813	0.900063	0.846444	0.845313	0.845313
405.963	0.326406	0.556169	0.459046	0.484874	0.654099	0.654099
405.913	0.418413	0.575861	1.12589	1.06388	1.02422	1.02422
405.105	1.02756	1.02785	1.19984	1.19596	1.26153	1.26153
405.08	1.24031	1.06384	0.894807	0.865844	1.04633	1.04633
405.031	0.957573	1.10133	0.94636	0.946583	0.939611	0.939611
404.959	0.79602	0.589851	0.635224	0.608654	0.595207	0.595207
404.105	0.308733	0.428509	0.448178	0.515362	0.501719	0.501719
404.064	1.1075	0.790654	0.637571	0.66542	0.641286	0.641286
404.004	0.232181	0.258564	0.905997	0.871521	0.858361	0.858361
403.055	0.470723	0.58937	0.807896	0.856998	0.939848	0.939848
403	0.0420063	0.122787	0.930519	0.965843	0.932173	0.932173
402.996	0.478165	0.363376	0.396993	0.459	0.445198	0.445198
402.996	0.443206	0.328782	0.447392	0.528783	0.515399	0.515399
401.131	0.436256	1.6024	1.56673	1.47317	1.42023	1.42023
401.087	1.26891	0.933411	1.06961	1.09498	1.05454	1.05454
401.05	0.261998	0.654028	0.966139	0.922907	0.942506	0.942506
401.005	0.817676	0.586249	0.507194	0.715025	0.725844	0.725844
401.005	0.846421	0.605131	0.499405	0.736957	0.753974	0.753974
400.976	0.337476	0.347173	0.511579	0.503554	0.552705	0.552705
399.98	1.38084	1.41426	1.14366	1.08241	1.06589	1.06589
399.2	0.36038	0.346222	0.45343	0.610941	0.617987	0.617987
398.978	0.500173	1.25199	1.0345	0.974493	0.959874	0.959874
398.969	0.64981	0.769126	0.792418	0.775285	0.778785	0.778785
398.23	1.16952	0.833415	0.832046	0.782753	0.927947	0.927947
398.167	0.170642	0.48408	1.13843	1.18061	1.23875	1.23875
398.039	0.0942813	0.967291	1.06261	1.03114	0.99267	0.99267
397.982	0.463382	0.884435	0.737195	0.69657	0.674996	0.674996
397.065	1.03934	1.49562	1.25271	1.18099	1.15504	1.15504
397.036	0.0397873	0.976018	0.954518	0.950839	0.915906	0.915906
396.981	0.531359	1.26042	1.04652	0.984354	1.00611	1.00611
396.148	0.476688	1.02262	1.2123	1.16543	1.12398	1.12398
396.019	0.204045	0.675333	0.693667	0.747944	0.743175	0.743175
396.019	0.204045	0.675333	0.693667	0.747944	0.743175	0.743175
394.989	0.0155151	0.386314	0.338366	0.465047	0.450083	0.450083
394.982	0.129477	0.771208	0.856345	1.0379	1.00105	1.00105
394.969	0.0981759	0.510291	0.512701	0.558055	0.592915	0.592915
394.054	0.430644	0.77584	1.45871	1.38837	1.37699	1.37699
393.204	0.330775	0.558912	0.971339	1.01179	0.979822	0.979822
393.202	1.08587	0.834723	0.734443	0.717217	0.72146	0.72146
393.201	1.84339	1.37352	1.14724	1.08313	1.04541	1.04541
392.976	0.264409	0.570494	0.91701	0.977414	1.06274	1.06274
392.202	0.729689	0.6697	0.836227	0.89686	0.866285	0.866285
392.193	0.508388	0.573603	1.21996	1.30271	1.33905	1.33905
392.07	0.422684	0.304528	0.454726	0.428408	0.606819	0.606819
392.046	0.151428	0.544645	1.27577	1.23067	1.22959	1.22959
392.008	1.3933	1.04229	0.839957	0.789952	0.765197	0.765197
391.905	0.912026	0.660475	0.59593	0.564214	0.578483	0.578483
391.209	0.879893	0.629437	1.07788	1.18563	1.2379	1.2379
391.14	1.26405	1.26082	1.02489	0.998019	0.961362	0.961362
391.019	0.0177226	0.723142	0.815052	0.867499	0.835815	0.835815
391.003	0.449549	0.67196	0.556716	0.575408	0.58072	0.58072
390.092	0.463202	0.403874	0.982289	0.955026	0.944536	0.944536
389.132	0.0219587	0.872506	0.73657	0.892203	0.890189	0.890189
389.073	0.582656	0.772212	0.918316	0.870875	0.840036	0.840036
388.942	0.0152968	1.05752	0.991693	0.941603	0.907318	0.907318
388.156	1.06723	1.26381	1.02999	0.986276	0.9997	0.9997
388.142	0.907455	0.813493	1.22899	1.15594	1.16026	1.16026
388.065	1.44073	1.71919	1.69707	1.62095	1.6503	1.6503
388.042	0.782322	0.574591	0.586718	0.624222	0.688097	0.688097
388.014	0.0836715	0.111817	0.988456	1.10718	1.11129	1.11129
387.149	0.267242	1.08878	1.06333	1.08183	1.10746	1.10746
387.005	1.31684	0.94391	0.968777	1.17497	1.19949	1.19949
386.958	1.44877	1.19034	1.49328	1.40917	1.43161	1.43161
386.147	1.32568	1.31649	1.31903	1.25593	1.24563	1.24563
386.144	1.97918	1.47281	1.22515	1.23351	1.19118	1.19118
385.991	0.943546	1.15837	0.993985	0.990686	0.958118	0.958118
385.077	0.27744	1.09228	1.04648	1.11956	1.12544	1.12544
385.023	0.275852	1.27587	1.06275	1.0026	1.07456	1.07456
383.193	1.07125	0.775684	0.631981	0.603804	0.672585	0.672585
383.123	1.24923	1.00884	1.19128	1.1527	1.18056	1.18056
383.113	0.687908	0.591448	1.16137	1.24964	1.29171	1.29171
383.11	1.85766	1.34779	1.12481	1.05904	1.03382	1.03382
383.109	1.99079	1.43121	1.1846	1.11735	1.08272	1.08272
383.106	1.75287	1.26383	1.08759	1.09764	1.05678	1.05678
383.099	0.362984	1.02061	1.13031	1.10794	1.20358	1.20358
383.049	0.194735	0.405498	0.89196	0.839378	0.873187	0.873187
383.047	0.401008	0.544262	0.970187	1.06529	1.05562	1.05562
383.004	1.04863	1.49026	1.20114	1.13164	1.0946	1.0946
382.995	1.19481	1.16447	1.28155	1.20552	1.20072	1.20072
382.995	0.362443	0.462565	0.730161	0.852617	0.94228	0.94228
382.11	0.683758	0.648186	1.0316	1.15331	1.24028	1.24028
382.007	1.44941	1.80993	1.62067	1.53299	1.47726	1.47726
381.11	0.0618473	1.6274	1.52484	1.5376	1.54906	1.54906
381.091	0.273945	1.58198	1.33667	1.29714	1.29337	1.29337
381.005	1.20208	1.46205	1.18406	1.11676	1.07849	1.07849
380.956	0.181051	0.901711	0.764343	0.88521	0.855871	0.855871
380.092	1.31832	1.20997	0.976234	0.955226	0.930219	0.930219
380.005	0.868221	0.990775	0.829538	0.858851	0.844963	0.844963
379.985	1.8815	1.34169	1.15474	1.10496	1.11321	1.11321
379.146	2.16479	1.54274	1.25537	1.18421	1.14039	1.14039
379.055	1.16462	0.832281	1.09579	1.06029	1.02789	1.02789
379.004	0.706922	0.966322	0.778109	0.853772	0.861824	0.861824
378.993	0.801611	0.843403	1.07259	1.0148	1.0304	1.0304
378.661	1.19228	0.921866	1.16407	1.11703	1.07554	1.07554
378.159	0.916118	0.685068	0.990815	0.932001	0.898562	0.898562
377.653	1.06536	1.00447	0.839081	0.920903	0.886563	0.886563
377.212	0.169982	1.06024	0.875165	0.844541	0.888099	0.888099
377.152	0.607809	0.445797	0.386431	0.390676	0.439848	0.439848
377.044	0.857165	0.993549	0.947152	0.970892	1.123	1.123
376.987	0.45036	1.09924	0.949837	0.942901	0.910903	0.910903
376.978	0.438875	0.781232	0.642082	0.614271	0.598341	0.598341
376.097	0.656024	0.878836	0.785794	0.76084	0.919413	0.919413
376.093	0.757492	0.581194	1.30429	1.38956	1.40564	1.40564
376.032	1.06472	0.841072	0.855313	0.878461	0.868687	0.868687
375.996	0.216863	0.615455	0.85823	0.902433	0.87879	0.87879
375.984	0.501245	1.18111	0.975843	1.04829	1.0139	1.0139
375.18	1.47628	1.12187	1.51265	1.42776	1.37647	1.37647
375.18	1.52691	1.13919	1.53435	1.44778	1.39679	1.39679
375.145	0.328057	0.989213	0.795721	0.783527	0.756534	0.756534
375.084	1.2429	1.10952	1.16157	1.13011	1.1198	1.1198
374.805	0.46726	0.809151	0.837119	0.790156	0.760684	0.760684
374.037	0.948293	0.686188	0.586146	0.625283	0.685528	0.685528
374.021	0.156432	0.416153	0.381641	0.471948	0.545941	0.545941
373.125	1.50927	1.08229	0.879926	0.855374	0.826286	0.826286
373.069	1.32661	1.03015	0.836817	0.832822	0.824966	0.824966
371.219	2.1117	1.58574	1.2897	1.23336	1.19463	1.19463
370.664	0.570424	1.3837	1.24656	1.26874	1.22889	1.22889
370.137	0.0336325	0.816122	1.12954	1.08345	1.0443	1.0443
370.08	0.67278	1.15924	0.954432	0.924393	0.938424	0.938424
370.016	0.512306	1.3691	1.12073	1.08451	1.05864	1.05864
369.969	0.588335	1.54674	1.25863	1.18633	1.14355	1.14355
369.078	0.399485	1.51211	1.25118	1.2616	1.2637	1.2637
368.981	0.121214	0.653553	0.765449	0.743277	0.730959	0.730959
368.117	1.6338	1.49851	1.33291	1.25361	1.20727	1.20727
367.956	0.948453	0.854408	1.288	1.47715	1.44512	1.44512
367.089	0.209827	0.170039	0.199203	0.791723	0.812077	0.812077
366.991	1.68673	1.20212	0.990351	1.10954	1.07631	1.07631
366.973	0.137813	1.02661	0.826202	0.778479	0.895581	0.895581
366.952	0.693121	1.84809	1.48661	1.41068	1.49262	1.49262
366.919	1.68765	1.55954	1.54999	1.45753	1.40318	1.40318
366.847	2.30065	1.64673	1.34183	1.26189	1.24546	1.24546
366.192	1.90329	1.38382	1.15626	1.0996	1.07764	1.07764
366.161	1.41615	1.04163	1.22489	1.15957	1.12209	1.12209
366.119	0.361445	0.258065	0.229712	0.471794	0.535654	0.535654
366.062	0.544873	1.21171	1.00192	1.00625	0.977078	0.977078
366.032	0.0252237	0.784296	1.1819	1.22628	1.20925	1.20925
366.005	1.82454	1.66952	1.43719	1.35555	1.32871	1.32871
365.986	0.0774857	0.129015	1.16033	1.09583	1.05495	1.05495
365.265	0.212365	0.793478	0.961679	0.907484	0.947952	0.947952
365.219	0.343316	0.593672	0.703325	0.866922	0.836648	0.836648
365.167	1.43407	1.05028	0.850529	0.811064	0.843834	0.843834
365.167	1.43407	1.05028	0.850529	0.811064	0.843834	0.843834
365.117	0.401403	1.65772	1.47658	1.40999	1.35927	1.35927
365.036	0.331403	0.505316	0.932293	1.0207	1.0097	1.0097
364.177	2.02955	1.47749	1.20808	1.15691	1.12438	1.12438
364.176	2.02955	1.47749	1.20808	1.15691	1.12438	1.12438
364.067	0.227679	0.524669	1.2396	1.16618	1.14257	1.14257
364.062	0.0229161	0.667265	0.60268	0.636078	0.641218	0.641218
363.02	1.94426	1.38585	1.1283	1.06913	1.04268	1.04268
362.144	0.311973	0.283389	0.267075	0.590001	0.570151	0.570151
362.081	0.35749	0.913511	1.23297	1.18115	1.19033	1.19033
362.016	1.55376	1.12406	0.96728	0.91209	0.883716	0.883716
361.093	0.773991	2.69247	2.21422	2.08203	2.07345	2.07345
361.072	0.262901	0.188369	0.186607	0.813536	0.802525	0.802525
361.046	0.316547	0.515252	0.456551	0.431126	0.648411	0.648411
361.032	1.51874	1.42802	1.15266	1.10471	1.24555	1.24555
361.013	0.373482	0.751396	0.712536	0.772343	0.748383	0.748383
360.995	1.40682	1.00816	0.824465	0.920133	0.936928	0.936928
360.105	0.235639	1.28641	1.34595	1.28304	1.24389	1.24389
360.017	0.122987	0.905509	0.728372	0.734528	0.713062	0.713062
359.569	1.34709	1.01659	0.823146	0.780203	0.851618	0.851618
359.087	1.37572	0.981365	0.830384	0.854389	0.867229	0.867229
359.062	1.3627	1.29232	1.0398	0.97777	1.05227	1.05227
359.045	0.375601	0.556232	0.482554	0.589377	0.821279	0.821279
359.015	0.288734	0.596276	0.637582	0.765883	0.737426	0.737426
359.004	1.84079	1.3475	1.14824	1.14765	1.11021	1.11021
358.953	0.0606876	0.459599	1.0086	0.990874	0.968587	0.968587
358.235	1.20834	1.02654	0.844664	1.38971	1.33814	1.33814
358.2	1.93535	1.41319	1.18563	1.13232	1.1093	1.1093
358.093	0.760914	1.34026	1.07805	1.0868	1.08123	1.08123
358.045	0.107218	0.464648	0.518626	0.642245	0.7577	0.7577
358.039	0.248163	1.01497	0.820777	0.874496	0.842128	0.842128
357.998	0.204868	0.944952	1.01393	1.04764	1.01615	1.01615
357.989	0.361831	0.922828	0.748935	0.764558	0.748314	0.748314
357.104	1.36128	0.997773	1.79993	1.7219	1.73772	1.73772
357.074	1.82161	1.46547	1.22001	1.21865	1.17837	1.17837
357.062	1.46528	1.395	1.2114	1.20883	1.16885	1.16885
356.941	0.480616	0.957858	1.26711	1.1924	1.14794	1.14794
356.121	0.711986	0.572463	1.57196	1.48579	1.44506	1.44506
356.09	0.688198	0.513949	0.695654	0.860611	0.83469	0.83469
355.946	0.179127	0.514852	0.49109	0.494946	0.496508	0.496508
354.996	0.180727	1.27278	1.05251	1.11009	1.07219	1.07219
354.944	0.630533	0.465104	0.616375	0.729392	0.706502	0.706502
354.062	0.180418	0.796661	0.722762	0.737241	0.711738	0.711738
353.996	0.261219	1.2094	0.981377	0.953652	0.928533	0.928533
353.949	0.556403	0.571952	0.68225	0.72897	0.708301	0.708301
353.219	1.04856	0.889187	0.784691	0.774516	0.829115	0.829115
353.168	0.908115	0.913604	1.35532	1.28114	1.28904	1.28904
353.149	0.642028	0.87926	0.707905	0.802312	0.78099	0.78099
353.046	0.247367	0.880198	0.828609	0.826423	0.828153	0.828153
353.045	0.225257	0.946792	0.888309	0.881112	0.876148	0.876148
353.008	0.849833	0.90331	0.786512	0.847914	0.837306	0.837306
352.945	1.0123	0.7456	0.760235	0.765636	0.756076	0.756076
352.833	0.300785	0.336772	0.462668	0.459389	0.442834	0.442834
352.023	0.759023	0.733865	0.754985	0.710124	0.737371	0.737371
351.997	0.383696	1.19626	0.973745	0.949334	0.922186	0.922186
351.982	1.35763	0.971792	0.818579	0.827611	0.963798	0.963798
351.902	2.0723	1.47894	1.47969	1.39438	1.34307	1.34307
351.201	1.92388	1.39628	1.15673	1.10629	1.09111	1.09111
351.181	2.15824	1.5707	1.29617	1.22237	1.18471	1.18471
351.07	1.15968	0.96709	0.874372	0.832176	0.809345	0.809345
351.008	1.09789	0.903929	0.733332	0.692474	0.719339	0.719339
351.008	0.269568	0.238492	0.195195	0.415073	0.439835	0.439835
350.197	1.96354	1.42304	1.17488	1.12268	1.10525	1.10525
349.077	0.200624	0.226976	0.205719	0.29572	0.370505	0.370505
349.077	0.200624	0.226976	0.205719	0.29572	0.370505	0.370505
348.992	1.16956	0.966648	0.859974	0.87663	0.93374	0.93374
348.578	1.51904	1.41403	1.15876	1.22058	1.17662	1.17662
348.076	1.99219	1.54289	1.52263	1.45861	1.41809	1.41809
348.062	0.548666	0.414002	0.45574	0.452561	0.440324	0.440324
347.27	1.5335	1.16457	0.947554	0.908712	0.903753	0.903753
347.113	0.897791	1.02612	1.61658	1.56337	1.59669	1.59669
347.097	0.327689	1.19627	0.997356	1.10447	1.11942	1.11942
347.097	0.0756148	1.0721	1.52062	1.43295	1.42974	1.42974
347.046	1.23103	1.03472	0.90084	0.964655	1.09653	1.09653
347.041	1.05942	0.799626	0.654164	0.849773	0.824098	0.824098
347.026	0.411681	0.553162	0.910704	1.0292	1.01936	1.01936
347.004	0.0577402	1.33384	1.23241	1.32755	1.28393	1.28393
347.003	0.0558363	1.33064	1.23536	1.32941	1.28562	1.28562
346.037	0.740386	1.00182	0.827945	0.797272	0.772015	0.772015
346.004	0.852877	0.678921	1.23503	1.17045	1.12685	1.12685
346.003	0.967876	0.713871	1.21774	1.15841	1.11533	1.11533
345.953	0.0933994	0.626054	0.511331	0.541842	0.528424	0.528424
345.082	0.319703	0.619933	0.696723	0.735108	0.849425	0.849425
345.071	0.562541	0.882633	0.849225	0.834018	0.869888	0.869888
345.035	0.867692	1.13322	0.912619	0.927369	0.925997	0.925997
345.007	0.223617	1.21485	1.19537	1.13452	1.11148	1.11148
345	0.234377	0.732113	0.608461	0.718315	0.691785	0.691785
344.195	0.772545	0.999717	1.82225	1.7796	1.72184	1.72184
344.154	1.21554	0.885424	0.922251	0.877898	0.84583	0.84583
344.136	0.246887	0.292811	0.238015	0.380546	0.501981	0.501981
344.133	0.890533	0.66595	1.15811	1.26935	1.39987	1.39987
344.105	0.552154	0.54634	0.495131	0.499049	0.483019	0.483019
344.074	1.09619	0.785026	1.11219	1.07382	1.23096	1.23096
344.05	0.317235	1.05332	1.15859	1.1976	1.20991	1.20991
344.039	0.94146	1.3251	1.07826	1.04948	1.04642	1.04642
344.024	0.0456063	0.176666	0.449867	0.475717	0.576249	0.576249
344.024	1.28712	1.55375	1.29995	1.24746	1.20257	1.20257
343.304	0.904828	0.734562	0.760899	0.750799	0.727512	0.727512
343.107	0.140955	1.25962	1.03197	1.00329	0.989072	0.989072
343.038	0.740231	1.18056	0.95496	0.95505	0.949215	0.949215
343.019	0.551818	0.485532	0.488967	0.626041	0.606988	0.606988
342.979	0.998445	1.12656	0.922721	0.980184	0.980314	0.980314
342.958	0.631908	1.31907	1.14801	1.07947	1.12627	1.12627
342.123	0.403723	0.489126	0.91029	0.860313	0.855327	0.855327
342.117	0.699281	0.593105	1.16226	1.20062	1.29607	1.29607
342.079	0.0443177	0.306342	0.340411	0.321512	0.465065	0.465065
342.029	2.09679	1.50038	1.21155	1.13949	1.12354	1.12354
341.11	0.415506	1.33369	1.21198	1.14416	1.10298	1.10298
340.204	0.208177	0.414503	0.799491	0.752036	0.816904	0.816904
339.973	1.00243	0.821005	0.884421	0.875548	0.8429	0.8429
339.925	1.29037	1.11455	0.915549	1.13916	1.10331	1.10331
339.309	0.0600905	0.0927765	0.237565	0.295368	0.416767	0.416767
339.237	1.51221	1.31583	1.24006	1.18221	1.14224	1.14224
339.177	1.5015	1.12575	1.5702	1.47645	1.47908	1.47908
339.166	0.176319	0.15488	0.70976	0.856548	0.827103	0.827103
339.09	1.21005	0.870572	0.938771	0.9494	0.999798	0.999798
338.969	0.506606	0.52032	1.22282	1.15022	1.11508	1.11508
338.096	1.4417	1.08878	0.876346	0.827395	0.910394	0.910394
338.079	1.27867	0.911507	0.738957	0.754204	0.727544	0.727544
338.055	1.20759	0.943915	1.23468	1.16808	1.30317	1.30317
337.975	0.138162	0.148588	1.10517	1.04764	1.03421	1.03421
337.093	1.54887	1.16978	0.986233	0.928105	1.02904	1.02904
337.09	0.43697	0.33571	0.614141	0.71223	0.820475	0.820475
337.063	0.00878656	1.05763	0.86549	0.911419	1.11534	1.11534
337.055	0.699481	0.757795	0.664997	0.698121	0.699831	0.699831
337.051	0.215949	1.37945	1.12113	1.13847	1.12565	1.12565
337.051	0.215949	1.37945	1.12113	1.13847	1.12565	1.12565
337.016	0.70115	1.80927	1.51678	1.45996	1.42321	1.42321
337.014	1.04254	1.00143	0.863172	0.812159	0.787424	0.787424
337.014	1.13857	0.847966	0.688082	0.651395	0.63795	0.63795
336.971	0.280595	0.287798	0.994144	1.00131	0.987284	0.987284
336.97	0.280595	0.287798	0.994144	1.00131	0.987284	0.987284
336.952	0.526763	0.705762	0.928449	0.892393	0.89937	0.89937
336.93	0.224459	1.20033	1.0024	0.957171	0.922226	0.922226
336.181	1.88217	1.37801	1.1155	1.07033	1.05313	1.05313
336.063	0.424573	0.508535	0.468739	0.495458	0.75207	0.75207
336.058	0.0214983	0.647972	0.642815	0.6448	0.620941	0.620941
336.028	1.79309	1.48335	1.24168	1.17075	1.14058	1.14058
336.021	1.2401	0.995753	1.15621	1.19564	1.1521	1.1521
336.008	0.949682	0.938303	0.804521	0.819838	0.973852	0.973852
336.007	0.672956	1.31788	1.08061	1.11896	1.08128	1.08128
335.992	2.45815	1.88516	1.61789	1.5504	1.49572	1.49572
335.19	0.789229	1.26863	1.23514	1.18083	1.2434	1.2434
334.97	0.10054	0.992954	0.805195	0.769632	0.741035	0.741035
334.843	2.20962	1.59604	1.63138	1.53423	1.48226	1.48226
334.169	0.737566	0.659303	0.729514	0.74102	0.714679	0.714679
334.128	0.106362	0.640585	1.5574	1.54144	1.49464	1.49464
334.043	0.00790947	0.510614	0.419029	0.476692	0.504015	0.504015
333.959	0.0327913	0.107472	0.31867	0.574595	0.568876	0.568876
333.178	0.342542	1.23188	1.16111	1.22426	1.18626	1.18626
332.95	0.61379	0.438555	0.358998	0.337611	0.503685	0.503685
332.846	2.12181	1.61293	1.34645	1.26973	1.22322	1.22322
332.838	1.2284	1.34734	1.095	1.0919	1.0595	1.0595
332.059	1.48856	1.16313	0.937786	0.887128	0.857375	0.857375
332.043	0.174531	0.602304	0.508673	0.835147	0.862093	0.862093
331.969	0.029653	0.451312	0.363019	0.543755	0.552046	0.552046
331.295	0.648419	0.967618	1.02289	0.962402	1.07165	1.07165
331.145	0.15162	0.646417	0.540753	0.825756	1.15335	1.15335
331.107	0.207967	0.428295	0.65558	0.760482	0.732344	0.732344
331.046	0.303493	0.96536	0.78142	0.921895	1.07061	1.07061
331.034	0.152928	1.81257	1.50078	1.43174	1.42356	1.42356
331.019	0.72163	0.777652	0.688451	0.886214	0.924291	0.924291
331.014	0.252152	0.491813	1.17773	1.20623	1.24342	1.24342
330.902	0.690539	1.07087	0.88847	0.878105	0.953164	0.953164
330.879	0.621491	0.616294	0.498518	0.487691	0.46983	0.46983
330.851	0.442633	0.375938	0.354281	1.07895	1.052	1.052
330.842	0.967054	0.719771	0.861787	0.996817	0.960394	0.960394
330.124	0.691846	0.982904	0.872953	0.841	0.859166	0.859166
330.123	1.15099	0.932019	0.902226	0.922214	0.942344	0.942344
330.122	0.554449	0.523705	1.082	1.02204	1.02831	1.02831
330.117	0.427713	0.309185	0.998871	1.08446	1.18666	1.18666
330.102	0.429992	1.43696	1.16826	1.10148	1.16615	1.16615
330.079	0.0877797	1.75303	1.4779	1.39011	1.35718	1.35718
330.079	0.0877797	1.75303	1.4779	1.39011	1.35718	1.35718
330.079	0.0877797	1.75303	1.4779	1.39011	1.35718	1.35718
330.058	0.90684	0.796628	0.865232	0.819469	1.1835	1.1835
330.012	1.45158	1.2558	1.01117	0.955707	0.920513	0.920513
330	1.29232	1.65494	1.38595	1.39649	1.51852	1.51852
329.997	0.458265	0.635812	0.548446	0.516415	0.593295	0.593295
329.978	0.889537	0.799821	0.982441	0.928685	0.986923	0.986923
329.978	0.925928	0.812571	1.00155	0.945521	0.99975	0.99975
329.141	0.15902	0.365999	1.22487	1.23782	1.31386	1.31386
329.082	1.00631	0.757423	0.609241	0.578756	0.668855	0.668855
329.055	0.294755	1.03581	0.870266	0.870117	0.837777	0.837777
328.826	1.47581	1.08057	1.17576	1.10713	1.10331	1.10331
328.138	0.500233	0.575592	1.07478	1.16525	1.24618	1.24618
328.107	1.5036	1.16046	1.13739	1.10371	1.11894	1.11894
328.078	1.09069	0.822166	0.708346	0.70121	0.716268	0.716268
328.024	0.244344	0.205518	1.31841	1.25493	1.28573	1.28573
327.196	0.305595	0.443516	1.46458	1.40948	1.36598	1.36598
327.124	0.983982	0.740704	0.687576	1.14776	1.10835	1.10835
327.114	0.24179	0.26699	1.37649	1.30747	1.25898	1.25898
327.092	0.27405	1.23087	1.00351	0.951658	0.993642	0.993642
327.092	0.658241	1.32909	1.08431	1.02271	1.07172	1.07172
327.047	0.85261	1.2937	1.10952	1.28461	1.26594	1.26594
327.046	0.85261	1.2937	1.10952	1.28461	1.26594	1.26594
327.01	2.12246	1.51443	1.26815	1.19618	1.16836	1.16836
326.829	1.57016	1.23509	1.21827	1.15018	1.10736	1.10736
326.193	0.779512	0.990925	1.62932	1.53795	1.48666	1.48666
326.11	0.156972	0.342208	1.39767	1.32813	1.28925	1.28925
326.065	1.01963	1.00117	0.823217	0.936783	0.913831	0.913831
326.065	1.01963	1.00117	0.823217	0.936783	0.913831	0.913831
326.061	0.453807	0.76619	0.913472	0.963173	1.04469	1.04469
326.025	0.423084	0.418547	0.516912	0.493312	0.532057	0.532057
326	0.159263	1.83213	1.51976	1.49393	1.43878	1.43878
325.194	2.08478	1.52179	1.24709	1.19579	1.15576	1.15576
325.125	1.32371	0.974202	0.793066	0.752343	0.847159	0.847159
325.114	0.923513	1.23026	1.0042	1.0903	1.08189	1.08189
325.108	0.835697	0.923485	0.977452	0.974305	0.940186	0.940186
325.066	0.740371	2.14782	1.72762	1.66795	1.61265	1.61265
325.066	0.181303	0.463225	0.653459	0.615435	0.695165	0.695165
325.066	0.984978	1.05522	0.850405	0.807171	0.799745	0.799745
325.022	0.273238	0.81605	0.710568	0.685741	0.695219	0.695219
324.168	1.15531	1.18403	0.952392	0.898604	0.878192	0.878192
324.111	0.649784	1.24058	1.08325	1.12532	1.11204	1.11204
324.094	1.25658	1.49262	1.35548	1.30186	1.29164	1.29164
324.072	0.597845	0.814621	0.787428	0.891388	0.867734	0.867734
324.071	0.35321	0.821165	0.877108	0.892831	0.864426	0.864426
324.032	0.771721	0.754661	0.636486	0.658206	0.634276	0.634276
324.021	0.7364	0.972803	1.13224	1.07235	1.03303	1.03303
323.169	1.36786	1.28454	1.04852	1.04791	1.0239	1.0239
323.122	1.0582	0.909633	0.885239	0.855952	0.824079	0.824079
323.077	1.58563	1.41572	1.13949	1.08984	1.25691	1.25691
323.042	0.233097	0.479516	0.386663	0.66757	0.65636	0.65636
323.016	0.799891	0.872796	1.31516	1.29974	1.2816	1.2816
323.001	1.09876	1.02601	0.82532	0.799535	0.861158	0.861158
322.996	0.184407	0.207988	0.189878	0.526435	0.615811	0.615811
322.926	0.219691	1.28758	1.08629	1.05615	1.08043	1.08043
322.87	0.785239	0.845818	0.721678	0.856779	0.824923	0.824923
322.23	0.408301	0.299147	0.302889	0.371139	0.423745	0.423745
322.178	1.65549	1.36448	1.1121	1.04816	1.03873	1.03873
322.171	0.841672	0.705852	0.575233	0.613307	0.591462	0.591462
322.122	1.91352	1.38239	1.19036	1.12332	1.21875	1.21875
322.121	1.91352	1.38239	1.19036	1.12332	1.21875	1.21875
322.089	0.252912	0.476107	0.743965	0.900429	0.937635	0.937635
322.062	0.735763	0.558208	0.519628	0.609097	0.594742	0.594742
322.045	0.669851	0.826986	0.665196	0.809836	0.808322	0.808322
322.043	0.355348	0.257896	0.669112	0.847001	1.05769	1.05769
322	0.431921	0.350377	0.424799	0.564628	0.549992	0.549992
321.175	1.67647	1.40005	1.13462	1.06855	1.06951	1.06951
321.118	1.51001	1.08818	0.877592	0.879057	0.966198	0.966198
321.101	0.378626	0.269822	0.346595	0.437687	0.551974	0.551974
320.997	0.31366	0.267871	0.924905	1.0105	0.977487	0.977487
320.172	0.902397	0.689717	0.593378	1.04583	1.02575	1.02575
320.15	1.86363	1.35473	1.11842	1.07058	1.05061	1.05061
320.098	0.246545	0.261556	0.214076	0.345482	0.571724	0.571724
320.087	1.0122	0.754245	0.621465	0.61423	0.591426	0.591426
320.006	0.580776	1.16534	1.14844	1.17373	1.1643	1.1643
319.961	0.366972	0.385626	0.358336	0.67522	0.694143	0.694143
319.094	0.012608	0.163516	0.23301	0.49326	0.534568	0.534568
319.078	0.272452	0.765369	0.61563	0.773212	0.866206	0.866206
319.077	0.509674	1.00045	1.62805	1.57716	1.55487	1.55487
319.002	0.582788	0.84003	0.817034	0.875334	0.880188	0.880188
318.094	0.275847	0.597946	1.21846	1.15114	1.10825	1.10825
318.03	0.0160432	0.227974	0.897691	1.03246	1.01077	1.01077
317.091	0.228311	0.220921	0.626949	0.828334	0.799292	0.799292
317.038	0.105101	0.215466	0.789791	0.926236	0.921351	0.921351
316.999	0.300675	0.404512	0.32914	0.547555	0.534891	0.534891
316.981	2.42465	1.74166	1.46437	1.38182	1.33137	1.33137
316.981	2.42465	1.74166	1.46437	1.38182	1.33137	1.33137
316.965	0.49051	1.34623	1.30395	1.26852	1.22836	1.22836
316.921	1.9545	1.39714	1.45815	1.37231	1.32156	1.32156
316.881	0.375622	0.621915	1.3149	1.24173	1.2175	1.2175
316.872	0.689929	0.491688	0.937152	1.0609	1.02477	1.02477
316.117	0.341339	1.92341	1.86218	1.88955	1.86755	1.86755
316.085	0.392425	1.16167	0.946103	0.957426	1.08901	1.08901
316.035	0.118386	0.25817	0.843341	1.02143	1.01273	1.01273
316.032	0.735623	1.01418	1.19002	1.13819	1.10211	1.10211
316.023	0.247181	0.278603	0.361044	0.801695	0.773897	0.773897
315.984	0.390065	0.469	0.690173	0.821007	0.862094	0.862094
315.876	0.581818	0.42161	0.719397	0.759212	0.738841	0.738841
315.153	1.56781	1.12452	0.93661	0.880675	0.847999	0.847999
315.152	1.72128	1.22724	1.02313	0.962474	0.927235	0.927235
315.142	1.46065	1.04173	1.04469	1.04484	1.07557	1.07557
315.082	0.113411	1.01976	0.860681	0.987754	1.06946	1.06946
315.008	0.983047	1.24396	1.07513	1.01094	1.05417	1.05417
314.877	0.884017	0.814882	1.44616	1.39764	1.34948	1.34948
314.168	0.52811	1.06438	0.909868	0.92952	0.959071	0.959071
314.062	0.945946	0.747909	0.624277	0.59473	0.632203	0.632203
313.946	0.866973	1.18669	1.31438	1.23606	1.19025	1.19025
313.164	1.14196	1.26637	1.05404	1.04953	1.04849	1.04849
313.116	0.78693	0.700719	0.721315	0.854708	0.849792	0.849792
312.985	0.186623	0.834655	0.679959	0.691724	0.701454	0.701454
312.947	0.807041	0.634496	0.517859	0.625672	0.689943	0.689943
312.927	0.37402	0.576858	0.464006	0.471882	0.474593	0.474593
312.86	2.09272	1.52874	1.32028	1.24749	1.21333	1.21333
312.13	1.29069	0.996944	1.36063	1.29136	1.28795	1.28795
312.106	1.26735	1.01646	0.920705	0.873883	0.850439	0.850439
312.095	1.11885	0.870955	0.743491	0.850551	0.840252	0.840252
312.094	0.183875	0.595998	1.48998	1.41124	1.36804	1.36804
312.094	1.10979	1.28186	1.25513	1.18314	1.15791	1.15791
312.087	1.68699	1.59915	1.30642	1.22878	1.20602	1.20602
312.05	0.149497	0.279382	1.47001	1.38414	1.46767	1.46767
311.977	0.745826	0.739981	0.602974	0.596248	0.626259	0.626259
311.161	0.608394	1.21376	1.0068	0.988353	0.990541	0.990541
311.129	1.13607	1.11959	0.934885	0.897596	0.873486	0.873486
311.095	1.82633	1.35061	1.13407	1.06747	1.03719	1.03719
311.094	1.90264	1.40308	1.13367	1.07929	1.044	1.044
311.073	0.930419	1.30963	1.22795	1.15728	1.19081	1.19081
311.059	0.564155	0.880529	0.91125	0.902897	0.989983	0.989983
311.046	0.495994	1.1256	0.958106	1.18799	1.1451	1.1451
310.973	0.291039	0.884276	1.5367	1.47943	1.42997	1.42997
310.863	1.65417	1.19922	0.964786	0.909529	0.922084	0.922084
310.151	1.52763	1.09873	0.894525	0.905948	0.884618	0.884618
310.116	0.197618	0.265313	1.03099	0.975579	1.05436	1.05436
310.086	0.935293	0.754996	0.639544	0.604091	0.587952	0.587952
310.067	0.520889	0.531822	0.695234	0.769206	0.764332	0.764332
309.164	0.33415	0.239178	0.403623	0.414334	0.867547	0.867547
309.145	0.0610881	0.121672	0.982076	0.930914	0.898583	0.898583
309.137	0.859892	0.827351	0.667455	0.977569	0.941204	0.941204
309.114	0.411251	0.53872	1.25175	1.18198	1.19768	1.19768
309.113	0.36087	0.508619	1.16615	1.10342	1.13146	1.13146
309.088	1.1227	0.946966	0.850179	0.837744	0.826487	0.826487
309.044	0.865268	1.29051	1.19916	1.18409	1.14039	1.14039
309.032	0.526454	0.777352	1.00256	1.12897	1.13019	1.13019
308.082	0.886597	0.648126	0.655037	0.628397	0.639913	0.639913
308.073	0.217324	0.219324	0.678744	0.816052	0.786403	0.786403
308.032	0.654047	1.09815	0.88517	0.885538	1.22844	1.22844
308.006	0.140452	0.877251	0.817467	0.770384	0.834262	0.834262
307.945	0.768409	0.968545	1.51856	1.45177	1.39761	1.39761
307.207	1.06938	0.776635	0.874621	0.82333	0.794285	0.794285
307.172	1.42865	1.17328	0.971912	1.01064	0.980297	0.980297
307.102	1.38631	1.3213	1.08742	1.06034	1.24646	1.24646
307.09	0.737371	0.544601	0.59371	0.559056	0.613554	0.613554
307.035	0.997564	0.805251	0.710021	0.741643	0.891828	0.891828
307.003	0.852739	0.628074	0.606979	0.69163	0.667477	0.667477
306.952	0.691035	0.551971	0.605072	0.79872	0.820397	0.820397
306.156	0.932365	1.1007	1.47316	1.47896	1.44952	1.44952
306.086	0.800759	0.570918	0.684829	0.647192	0.66272	0.66272
306.067	1.35962	1.17923	0.976391	0.934504	0.901079	0.901079
305.985	0.457312	0.937743	1.03361	1.03151	0.996315	0.996315
305.57	0.324685	0.447162	0.518337	0.51499	0.499042	0.499042
305.114	1.4085	1.21628	1.00399	0.976677	0.940758	0.940758
305.099	1.36609	1.23493	0.993585	0.969431	0.973288	0.973288
305.099	1.10595	1.56858	1.26487	1.18995	1.14862	1.14862
305.098	1.10595	1.56858	1.26487	1.18995	1.14862	1.14862
305.074	1.99413	1.44742	1.22406	1.15102	1.12389	1.12389
305.069	0.684387	0.676707	0.551564	0.534243	0.521963	0.521963
305.005	0.717533	1.00526	0.810225	0.902427	0.86895	0.86895
304.982	0.693429	1.01548	0.823448	0.818219	0.78971	0.78971
304.955	1.13264	1.08403	1.29369	1.23451	1.19061	1.19061
304.134	1.01639	0.784105	0.795792	0.750083	1.06596	1.06596
304.086	0.696989	0.847481	0.688526	0.652209	0.663325	0.663325
304.078	0.261355	0.344053	0.530569	0.7422	0.786179	0.786179
304.063	0.0253254	0.349504	1.29611	1.28433	1.23666	1.23666
304.062	0.653177	0.934212	0.957829	1.01009	1.00001	1.00001
304.018	0.17002	1.91418	1.66546	1.64958	1.58963	1.58963
303.988	1.08705	1.02203	1.29851	1.24323	1.27537	1.27537
303.133	0.741404	0.770637	0.646982	0.789746	0.761049	0.761049
303.121	2.26438	1.61514	1.31773	1.24294	1.20025	1.20025
303.083	3.0997	2.22081	1.78634	1.76387	1.70178	1.70178
303.083	0.720215	0.897589	0.787085	0.740118	0.733183	0.733183
303.07	0.248133	0.440519	1.22651	1.19045	1.1473	1.1473
303.041	1.58829	1.23764	1.01006	0.958305	0.928219	0.928219
303.024	0.997422	1.63916	1.3437	1.27752	1.25478	1.25478
302.534	0.520319	0.575755	0.744722	0.796762	0.767092	0.767092
302.111	0.154818	0.449553	1.0985	1.10242	1.16429	1.16429
302.109	2.03924	1.4532	1.18744	1.13784	1.11559	1.11559
302.099	0.578213	1.6043	1.29096	1.22172	1.30417	1.30417
302.077	1.06292	0.891124	0.971757	0.914132	0.897541	0.897541
302.066	0.122345	0.456478	1.37597	1.33338	1.28549	1.28549
302.055	1.1513	0.830376	0.744777	0.703753	0.884415	0.884415
302.027	0.897415	1.28085	1.35405	1.31137	1.28732	1.28732
301.995	0.346549	0.548119	0.751452	0.714232	0.715195	0.715195
301.152	1.75346	1.4952	1.29766	1.30737	1.26153	1.26153
301.11	0.769552	0.656772	1.12404	1.20664	1.30837	1.30837
301.106	2.09734	1.49585	1.21846	1.15381	1.11846	1.11846
301.095	0.934066	1.25289	1.56792	1.49799	1.52184	1.52184
301.086	0.0540899	1.085	1.08646	1.14275	1.11852	1.11852
301.059	0.0320841	0.508578	0.412396	0.561893	0.577653	0.577653
301.027	0.49831	1.02394	0.862484	0.882954	0.858536	0.858536
301.02	0.584122	0.977734	0.880892	0.940154	0.910142	0.910142
301	1.08337	1.41447	1.16146	1.09431	1.07088	1.07088
300.992	0.527539	0.50441	0.949931	0.89954	0.878878	0.878878
300.992	0.166439	0.751681	0.606813	0.869741	0.869496	0.869496
300.929	1.02748	1.40962	1.37067	1.30142	1.27431	1.27431
300.162	0.282054	1.38222	1.41889	1.33433	1.28501	1.28501
300.14	1.07447	0.935685	0.956817	0.90015	0.941019	0.941019
300.129	0.10707	0.250616	0.43751	0.423909	0.585438	0.585438
300.113	0.736407	0.629605	0.532707	0.575541	0.557373	0.557373
300.106	0.671239	0.640043	1.09088	1.18716	1.26773	1.26773
300.094	1.97851	1.46285	1.21481	1.15607	1.13314	1.13314
300.091	0.0957496	1.35133	1.22964	1.22164	1.18847	1.18847
300.039	0.465973	1.37884	2.0756	1.97975	1.90606	1.90606
300.037	0.517857	0.560259	0.764277	0.720334	0.710922	0.710922
300.004	1.37773	1.10518	0.939963	0.894693	0.933616	0.933616
299.974	0.881959	0.88859	0.931052	0.909344	0.875829	0.875829
299.201	0.647209	0.599176	0.596544	0.562956	0.553211	0.553211
299.2	0.269958	0.656862	0.543443	0.555915	0.535947	0.535947
299.16	1.11374	1.07791	0.992262	0.979404	0.945303	0.945303
299.16	1.11419	1.06865	0.989381	0.97738	0.94351	0.94351
299.157	1.76349	1.69005	1.36119	1.31828	1.28169	1.28169
299.149	1.18712	1.21535	0.995771	1.03268	1.01816	1.01816
299.149	1.09046	1.52618	1.23254	1.16818	1.13671	1.13671
299.137	2.24207	1.62276	1.40961	1.32739	1.28382	1.28382
299.102	0.47359	1.90384	1.85097	1.75974	1.7546	1.7546
299.09	1.92923	1.42114	1.17258	1.11673	1.09113	1.09113
299.087	0.458119	1.60263	1.60677	1.51876	1.4748	1.4748
299.07	0.530136	0.68312	0.602692	0.632628	0.627763	0.627763
299.065	1.21828	0.89266	0.851915	0.929434	0.895324	0.895324
299.044	0.136284	0.57089	1.62899	1.53634	1.47917	1.47917
299.044	0.136284	0.57089	1.62899	1.53634	1.47917	1.47917
299.036	0.280784	0.50815	0.475727	0.452872	0.47354	0.47354
299.036	0.280784	0.50815	0.475727	0.452872	0.47354	0.47354
299.024	1.1762	0.846022	0.884066	0.862065	0.83747	0.83747
299.003	0.957422	1.23296	0.991948	0.932907	0.904034	0.904034
298.985	0.769197	1.33724	1.08249	1.02244	1.03198	1.03198
298.953	0.0387359	1.53323	1.25042	1.18252	1.14374	1.14374
298.28	1.05936	0.781771	0.943822	0.956121	0.938178	0.938178
298.179	0.642969	1.47529	1.24182	1.22541	1.18214	1.18214
298.177	2.05181	1.46242	1.25747	1.21201	1.17738	1.17738
298.156	1.19561	1.21315	1.00406	1.01279	0.997299	0.997299
298.153	0.977207	0.754689	0.612289	0.578265	0.58612	0.58612
298.151	0.715409	0.580951	0.640036	0.636181	0.681346	0.681346
298.145	0.777682	0.696834	0.756948	0.715702	0.68954	0.68954
298.143	0.743522	1.33194	1.12246	1.06872	1.18704	1.18704
298.116	0.29189	1.09755	0.937563	0.910722	1.02219	1.02219
298.114	1.0866	0.882741	0.728479	0.712174	0.732619	0.732619
298.09	1.03393	0.872268	0.778823	0.971642	0.948434	0.948434
298.024	0.0641881	0.151218	0.931733	1.05835	1.0278	1.0278
298.001	0.51235	1.67811	1.44244	1.41602	1.36652	1.36652
297.993	0.12316	0.46159	0.418212	0.393345	0.387662	0.387662
297.973	2.14743	1.55313	1.25598	1.2014	1.16457	1.16457
297.133	1.72388	1.23371	0.992714	0.94276	0.928415	0.928415
297.109	0.546585	0.436286	0.451227	0.681922	0.679827	0.679827
297.082	0.440218	0.378927	0.305499	0.304799	0.41956	0.41956
297.036	1.68892	1.49506	1.6496	1.56022	1.50391	1.50391
297.008	0.411383	1.24794	1.0604	0.997318	1.09698	1.09698
296.996	2.52823	1.81985	1.55133	1.45899	1.40456	1.40456
296.991	0.518975	0.693685	0.613612	0.593071	0.593135	0.593135
296.961	0.513583	0.694281	0.827125	0.78425	0.755613	0.755613
296.535	0.191061	0.611202	1.43598	1.56851	1.51054	1.51054
296.135	1.87083	1.3578	1.09266	1.03312	1.03375	1.03375
296.078	0.0070704	0.621337	1.3651	1.3581	1.3083	1.3083
296.078	0.0070704	0.621337	1.3651	1.3581	1.3083	1.3083
296.051	0.276775	0.985347	0.86897	0.817074	0.847017	0.847017
296.045	0.203109	0.355742	0.673605	0.748681	0.732141	0.732141
296.057	1.15782	1.12054	1.16261	1.14939	1.11691	1.11691
296.003	0.127821	0.7209	1.02233	1.36424	1.32168	1.32168
295.978	0.177245	0.359825	0.689814	0.79166	0.769695	0.769695
295.183	1.41474	1.01502	1.53749	1.45185	1.40155	1.40155
295.182	0.708055	0.751627	1.27943	1.20413	1.16415	1.16415
295.14	0.433779	0.339318	0.947421	1.04167	1.00438	1.00438
295.118	1.95939	1.436	1.18696	1.12504	1.09967	1.09967
295.105	0.701963	0.991253	0.843672	0.886615	0.899477	0.899477
295.097	0.840761	0.702235	0.650115	0.628766	0.717396	0.717396
295.04	1.06166	1.06136	1.56897	1.52389	1.49676	1.49676
295.031	1.35426	0.965826	0.883136	1.25788	1.27901	1.27901
295.007	0.708263	0.509619	0.514986	0.485167	0.518107	0.518107
294.999	2.52969	1.81122	1.53961	1.44767	1.39415	1.39415
294.975	0.2126	0.37189	0.349289	0.389555	0.390234	0.390234
294.931	0.488219	0.41992	1.07088	1.16963	1.14048	1.14048
294.899	0.77206	0.678652	0.979994	0.921778	0.941618	0.941618
294.899	0.825609	0.704181	0.978489	0.920114	0.943704	0.943704
294.891	1.46249	1.04241	1.41681	1.33784	1.29522	1.29522
294.181	0.890763	1.15256	1.53631	1.45167	1.39752	1.39752
294.179	1.47559	1.09782	1.58853	1.49598	1.44519	1.44519
294.135	1.9743	1.47364	1.2057	1.15094	1.12211	1.12211
294.135	1.9743	1.47364	1.2057	1.15094	1.12211	1.12211
294.058	0.237891	0.286388	0.389773	0.367693	0.355192	0.355192
294.041	1.69075	1.20619	1.073	1.10807	1.07144	1.07144
294.036	0.678774	0.498249	0.452416	0.464585	0.452359	0.452359
293.981	0.198466	0.626831	0.70184	0.959437	0.978913	0.978913
293.895	0.24472	0.451156	1.0607	1.00815	1.10608	1.10608
293.099	0.125414	1.04646	0.881215	1.0068	1.04062	1.04062
293.063	1.07641	1.56682	1.26349	1.35496	1.31541	1.31541
293.033	0.341831	1.19885	1.05792	1.03222	0.994186	0.994186
293.004	1.14364	1.18828	1.05751	1.01214	0.977874	0.977874
292.895	1.05161	0.839308	1.61417	1.54042	1.50572	1.50572
292.081	1.21782	0.868302	1.61366	1.54173	1.52155	1.52155
292.059	0.992175	0.825307	0.783474	0.8247	1.15249	1.15249
291.981	1.25948	1.53099	1.40046	1.34751	1.29791	1.29791
291.098	0.1181	0.279203	0.234556	0.350561	0.338337	0.338337
291.082	0.160494	0.607144	1.03071	1.02993	1.00239	1.00239
291.034	1.82127	1.303	1.47263	1.465	1.41826	1.41826
291.034	1.82127	1.303	1.47263	1.465	1.41826	1.41826
290.998	0.0218965	0.659432	0.64111	0.709719	0.771586	0.771586
290.997	0.549086	0.412501	0.403997	0.403485	0.396337	0.396337
290.119	0.696794	0.512034	0.660838	0.780634	0.832431	0.832431
290.114	0.725531	0.933741	0.860938	1.05707	1.04209	1.04209
290.089	0.237504	0.217293	0.220521	0.641314	0.721088	0.721088
289.995	0.223738	0.470994	0.733341	0.769936	0.851407	0.851407
289.995	0.313568	0.477933	0.38575	0.919346	0.887409	0.887409
289.985	0.121779	1.25395	1.65911	1.61265	1.62579	1.62579
289.985	0.138401	0.223103	0.368439	0.581525	0.674011	0.674011
289.116	0.346225	1.46136	1.18594	1.13007	1.22305	1.22305
289.105	2.02723	1.46434	1.23501	1.1728	1.1495	1.1495
289.09	0.00477842	0.167794	0.829529	0.825613	0.814166	0.814166
289.08	0.783325	1.21544	1.05054	1.05532	1.02536	1.02536
289.067	0.503615	0.624473	0.869085	0.915181	1.04939	1.04939
288.997	0.215149	0.454043	0.530182	0.500185	0.489019	0.489019
288.996	0.215149	0.454043	0.530182	0.500185	0.489019	0.489019
288.988	0.186957	1.19953	1.22688	1.16586	1.13405	1.13405
288.974	0.128985	0.458101	0.709054	0.781392	0.791537	0.791537
288.971	2.08453	1.69139	1.57974	1.49475	1.43956	1.43956
288.906	0.214152	0.460523	0.397722	0.505833	0.495956	0.495956
288.164	2.09702	1.49852	1.31378	1.59453	1.55911	1.55911
288.121	0.0216319	0.0851883	0.616689	0.82451	0.865091	0.865091
288.106	1.39375	1.03804	0.8614	0.81147	0.893091	0.893091
288.077	1.43273	1.10273	0.898178	0.852418	0.893776	0.893776
288.076	1.68083	1.45138	1.18651	1.14154	1.17719	1.17719
288.006	0.0948676	0.453191	0.454003	0.452653	0.491797	0.491797
287.968	1.79953	1.28256	1.04375	0.981495	0.95241	0.95241
287.965	0.338196	1.04171	0.839089	0.792507	0.787713	0.787713
287.959	0.729019	1.03127	0.848441	0.858493	0.944542	0.944542
287.161	2.19571	1.62658	1.33342	1.66801	1.62228	1.62228
287.089	2.42025	1.83029	1.57068	1.47699	1.44007	1.44007
287.052	0.889471	1.32315	1.13358	1.13166	1.09512	1.09512
287.05	0.754609	0.580272	1.3376	1.39064	1.38668	1.38668
287.05	0.754609	0.580272	1.3376	1.39064	1.38668	1.38668
287.044	1.07079	1.13474	0.998683	0.947259	0.92357	0.92357
287.008	0.551311	1.37029	1.11782	1.40225	1.35199	1.35199
286.153	0.0470003	0.604359	0.574878	0.600077	0.645676	0.645676
286.118	0.942628	0.879873	0.727942	0.758997	0.747395	0.747395
286.105	0.573738	0.546977	0.900259	1.00778	1.05843	1.05843
286.091	0.463255	0.443334	1.26814	1.27953	1.35483	1.35483
286.089	0.63951	0.635977	0.614971	0.699517	0.691876	0.691876
286.06	1.97828	1.54532	1.27286	1.54384	1.4918	1.4918
286.003	0.680031	0.87277	0.880128	0.829674	0.849724	0.849724
285.963	1.3739	1.06302	1.04787	1.06687	1.02978	1.02978
285.933	0.8134	0.715634	0.575637	0.573788	0.824078	0.824078
285.157	1.67163	1.94087	1.56295	1.47001	1.49103	1.49103
285.126	1.87163	1.33814	1.08535	1.07361	1.0584	1.0584
285.11	2.55217	1.84645	1.50709	1.42983	1.37836	1.37836
285.097	0.326828	0.83843	1.09191	1.0835	1.25495	1.25495
285.086	0.548178	0.518522	0.459325	0.652163	0.691001	0.691001
285.035	1.97476	1.42553	1.17489	1.12835	1.11155	1.11155
285.032	0.0623072	0.996082	1.04169	1.05185	1.07126	1.07126
284.948	0.846155	1.13266	0.992166	1.15558	1.11287	1.11287
284.916	1.82705	1.63292	1.32759	1.24865	1.20877	1.20877
284.168	1.12827	0.86054	0.700866	0.742041	0.761571	0.761571
284.168	1.12827	0.86054	0.700866	0.742041	0.761571	0.761571
284.116	0.120393	1.37804	1.26958	1.19669	1.17056	1.17056
284.098	1.23833	1.10796	0.914784	0.904021	0.871266	0.871266
284.063	1.35384	1.24899	1.13664	1.09821	1.09223	1.09223
284.059	1.39069	1.52923	1.3134	1.27806	1.2456	1.2456
284.051	0.599647	0.430513	0.812064	0.80084	1.08752	1.08752
284.03	1.13191	1.23936	1.15656	1.09062	1.05419	1.05419
283.164	1.2925	0.950639	0.776285	0.78446	0.78226	0.78226
283.155	0.0907503	0.550015	0.71882	0.717539	0.693529	0.693529
283.139	1.56249	1.17987	1.08286	1.10784	1.09445	1.09445
283.139	1.56249	1.17987	1.08286	1.10784	1.09445	1.09445
283.137	1.29395	0.988471	0.796085	0.812239	0.804969	0.804969
283.113	0.0940563	1.3483	1.24389	1.17913	1.22395	1.22395
283.082	0.0232987	1.06416	0.864845	1.01439	0.984829	0.984829
282.975	0.45363	0.458967	0.404995	0.399474	0.42516	0.42516
282.954	0.624402	1.19389	0.965875	1.07704	1.04082	1.04082
282.184	0.149721	1.18234	1.20144	1.18588	1.1849	1.1849
282.119	1.48435	1.19141	1.43436	1.34987	1.33503	1.33503
282.051	2.03364	1.51735	1.22304	1.15868	1.1986	1.1986
282.029	1.49662	1.08203	1.10579	1.06615	1.05428	1.05428
282.017	0.21373	0.468377	1.40306	1.38222	1.3779	1.3779
282.005	1.42122	1.02359	0.972209	0.988012	1.00781	1.00781
281.25	0.317653	0.964381	0.775713	0.736713	0.726325	0.726325
281.125	0.504522	0.546722	0.593744	0.564649	0.545976	0.545976
281.051	0.171658	0.37436	1.06774	1.12399	1.1105	1.1105
281.038	1.14922	1.1049	1.00271	0.966561	0.936929	0.936929
281.013	0.610554	0.604612	0.796124	0.930773	0.897346	0.897346
281.005	1.73214	1.28836	1.10441	1.03933	1.04064	1.04064
281.004	0.379201	0.418326	0.352207	0.68991	0.664189	0.664189
280.957	1.2002	1.23185	1.07706	1.0415	1.04097	1.04097
280.205	0.876241	1.01983	1.13819	1.14042	1.11708	1.11708
280.14	2.12819	1.53489	1.284	1.24232	1.20521	1.20521
280.053	0.560709	0.520137	0.657809	0.61894	0.811521	0.811521
280.034	0.845262	0.896921	0.818726	0.775568	0.808132	0.808132
280.013	0.0469353	0.684901	0.902697	0.857225	0.868871	0.868871
279.096	0.330644	0.557923	0.467669	0.65184	0.627789	0.627789
279.089	1.21047	0.947074	1.51509	1.44465	1.42154	1.42154
279.072	0.846523	0.65102	0.543539	0.588348	0.603126	0.603126
279.062	0.707045	0.849807	0.689264	0.684699	0.707382	0.707382
279.055	0.261987	1.14388	0.989943	0.962086	1.02963	1.02963
279.043	0.391872	0.284882	0.342368	0.380196	0.551103	0.551103
279.039	0.346709	1.00777	0.906779	1.08494	1.13977	1.13977
279.01	0.648042	0.47227	0.811832	0.955172	0.953481	0.953481
279.01	0.326661	0.698908	0.910389	0.857037	0.825617	0.825617
278.189	0.653962	0.948853	0.81613	0.767455	0.863226	0.863226
278.184	0.997516	0.719384	0.899606	0.874511	0.914217	0.914217
278.065	0.461927	0.392987	0.709016	0.864444	0.9648	0.9648
278.062	0.810062	1.43643	1.15573	1.0907	1.0585	1.0585
278.043	0.594172	0.793852	1.27592	1.23438	1.27381	1.27381
278.031	0.284667	0.556523	0.459294	0.539348	0.65773	0.65773
277.991	1.22758	0.993777	1.05659	1.02636	0.990563	0.990563
277.218	0.54205	0.510464	0.595878	0.629414	0.640313	0.640313
277.084	1.4723	1.12078	0.93136	1.01969	0.986597	0.986597
277.084	1.4723	1.12078	0.93136	1.01969	0.986597	0.986597
277.083	1.20811	0.922681	1.01054	1.10146	1.06589	1.06589
277.059	2.09916	1.52378	1.48734	1.44484	1.43065	1.43065
277.059	1.14106	1.11033	0.902272	0.888073	0.914294	0.914294
277.058	1.59331	1.13789	1.11566	1.12068	1.10475	1.10475
277.058	0.867421	1.31339	1.43117	1.36549	1.34975	1.34975
277.054	0.773136	0.568997	0.496837	0.489461	0.484394	0.484394
277.046	0.691508	0.552433	1.30154	1.24259	1.20855	1.20855
276.941	0.162999	1.75836	1.42689	1.34747	1.30026	1.30026
276.941	0.162999	1.75836	1.42689	1.34747	1.30026	1.30026
276.94	0.503325	1.76855	1.42305	1.34687	1.30209	1.30209
276.918	0.338552	0.575281	0.897934	1.26195	1.23902	1.23902
276.132	0.597395	0.695354	1.55603	1.48464	1.52132	1.52132
276.086	0.464595	0.335064	0.273906	0.437132	0.475336	0.475336
276.055	1.16736	1.07755	1.1705	1.15382	1.20982	1.20982
275.201	0.388289	0.540692	0.442445	0.638416	0.667765	0.667765
275.108	0.220908	0.463188	0.479337	0.806144	0.854305	0.854305
275.104	0.140643	0.125217	0.270036	0.466933	0.45474	0.45474
275.09	0.718705	0.695795	0.672754	0.7088	0.682372	0.682372
275.008	0.257321	0.233808	0.237277	0.242574	0.235971	0.235971
274.14	0.695487	1.47852	1.27358	1.32689	1.30154	1.30154
274.125	0.588694	0.659254	1.04679	1.03772	0.999376	0.999376
274.105	1.5377	1.14687	0.954075	0.926803	0.903895	0.903895
274.061	0.697613	0.612068	0.766279	0.727879	0.807964	0.807964
274.021	0.662541	0.688187	1.02101	1.34824	1.30149	1.30149
273.998	0.277254	1.0629	0.860894	0.810845	0.906501	0.906501
273.024	1.69377	1.31838	1.40847	1.4009	1.34921	1.34921
273.023	0.321269	1.19939	1.08347	1.07958	1.07415	1.07415
273.001	0.113125	1.26694	1.25373	1.18733	1.14807	1.14807
273	0.224867	1.04133	0.876267	0.827434	0.8582	0.8582
272.993	0.129786	0.344011	0.661459	0.62457	0.606122	0.606122
272.993	0.568096	0.658711	0.744751	0.817109	0.874778	0.874778
272.984	0.0132989	0.883573	0.754988	0.718356	0.737304	0.737304
272.952	1.39395	1.38027	1.12008	1.06235	1.02343	1.02343
272.054	1.52595	1.19515	0.983476	1.19709	1.15293	1.15293
272.008	0.180973	0.437808	0.488428	0.515799	0.943496	0.943496
271.961	0.314759	0.54026	0.437934	0.646551	0.646317	0.646317
271.082	1.16327	0.845754	0.775793	0.747929	0.723774	0.723774
271.07	0.182701	0.459166	0.768107	0.894138	0.865263	0.865263
271.061	1.57515	1.52296	1.23034	1.17335	1.13284	1.13284
271.05	0.987182	0.704773	0.750122	0.708023	0.729792	0.729792
271.022	0.051954	1.17833	1.08489	1.04436	1.00629	1.00629
271.004	0.268925	1.05191	0.964455	0.943798	0.990475	0.990475
270.986	0.88297	1.53215	1.2419	1.24825	1.21985	1.21985
270.954	1.37453	1.44755	1.16642	1.10304	1.06257	1.06257
270.954	1.09931	0.82595	0.665992	0.668044	0.644081	0.644081
270.867	1.44601	1.10073	1.05319	1.01485	0.980533	0.980533
270.183	0.262718	1.23735	1.01493	0.962778	1.01767	1.01767
270.077	0.590331	1.28129	1.0317	0.981596	1.1142	1.1142
270.049	0.128037	1.04824	1.22586	1.19772	1.16893	1.16893
269.979	1.66235	1.18831	0.956068	1.01935	1.07477	1.07477
269.132	1.62126	1.40458	1.15146	1.09032	1.05126	1.05126
269.123	0.196555	0.48426	0.69146	0.650256	1.09249	1.09249
269.12	1.51957	1.35535	1.09036	1.08154	1.04138	1.04138
269.051	0.150409	0.139182	0.658158	0.625629	0.606479	0.606479
269.004	0.44615	0.794629	0.823669	0.842699	0.853298	0.853298
268.975	1.24075	1.06303	1.00921	0.957772	1.02925	1.02925
268.87	1.83639	1.48604	1.19578	1.12902	1.08842	1.08842
268.21	0.583707	1.04915	0.920206	0.871076	0.84196	0.84196
268.104	1.39043	1.18143	0.961913	0.936211	0.908964	0.908964
268.085	1.28793	1.80082	1.48417	1.41342	1.36348	1.36348
268.077	0.66506	0.529004	0.44271	0.619032	0.616988	0.616988
268.077	0.574094	0.505844	0.433968	0.613725	0.61998	0.61998
267.988	0.284016	0.833309	0.718538	0.753926	1.05583	1.05583
267.961	0.140873	0.970594	0.828921	0.819092	0.788814	0.788814
267.11	0.0287212	0.509425	0.411294	0.748107	0.723741	0.723741
267.108	0.593438	0.472374	0.533165	0.532317	0.570673	0.570673
267.074	0.166473	0.254133	0.245136	0.38148	0.456719	0.456719
267.073	0.166473	0.254133	0.245136	0.38148	0.456719	0.456719
267.072	0.671054	0.491111	0.404904	0.46312	0.562356	0.562356
267.035	0.222579	0.588444	0.995161	1.0864	1.08414	1.08414
267.006	0.849367	0.610515	0.491525	0.584108	0.952906	0.952906
266.958	0.106445	0.876795	0.729102	0.756588	0.731367	0.731367
266.925	1.98808	1.41855	1.50142	1.42925	1.376	1.376
266.825	1.50264	1.63834	1.4232	1.34432	1.30885	1.30885
266.189	0.417608	0.580522	0.494477	0.482535	0.666368	0.666368
266.152	0.826362	1.54162	1.30592	1.23679	1.25128	1.25128
266.09	0.210645	0.346211	1.2535	1.18993	1.15767	1.15767
266.055	1.02805	1.01037	0.853109	0.902505	0.871206	0.871206
266.004	0.344078	0.669564	0.583851	0.635239	0.893414	0.893414
265.166	1.5611	1.39236	1.14683	1.12101	1.0796	1.0796
265.048	1.84301	1.35969	1.14471	1.08884	1.0565	1.0565
265.047	0.475361	0.722304	0.601985	0.570063	0.87739	0.87739
265.027	0.626773	1.07651	0.869693	1.02578	1.02823	1.02823
265.019	0.322676	0.386015	1.56048	1.46952	1.42143	1.42143
264.994	0.90511	0.858314	0.755247	0.739611	0.713058	0.713058
264.99	0.779117	0.636996	0.538091	0.64611	0.775516	0.775516
264.99	0.779117	0.636996	0.538091	0.64611	0.775516	0.775516
264.828	1.2295	1.0345	0.8394	0.794223	0.82641	0.82641
264.21	0.360289	0.836233	0.800768	0.788087	0.766511	0.766511
264.071	0.338248	0.244482	0.324614	0.478523	0.56359	0.56359
264.059	1.38758	1.45005	1.17903	1.12915	1.08755	1.08755
264.017	0.733979	0.954924	1.00258	0.943234	0.923023	0.923023
264.016	0.155685	0.356656	0.371888	0.735361	0.720213	0.720213
264.004	1.18194	1.45655	1.28129	1.29136	1.27104	1.27104
263.95	1.80638	1.79895	1.44714	1.40346	1.37068	1.37068
263.925	0.30739	1.36593	1.10382	1.04427	1.13715	1.13715
263.121	1.29437	0.923822	0.830173	0.858011	0.843892	0.843892
263.117	1.10627	0.958405	0.852126	1.21067	1.22059	1.22059
263.087	1.10185	0.903231	0.778178	0.736454	0.732412	0.732412
263.076	0.0486444	1.03681	0.966505	0.930371	0.924816	0.924816
263.074	0.866268	0.705953	1.10136	1.09035	1.25344	1.25344
263.068	0.494011	0.417435	0.340568	0.364461	0.905372	0.905372
263.041	0.609422	0.627673	0.716182	0.930816	0.91015	0.91015
263.041	0.626192	0.669674	0.765597	0.961227	0.941976	0.941976
262.135	1.05591	1.00495	0.923908	0.908627	0.929293	0.929293
262.081	0.651048	0.493905	0.531513	0.846163	0.816032	0.816032
262.07	0.87049	0.676367	0.644625	0.87438	0.851526	0.851526
262.07	1.09757	0.842067	1.19799	1.1568	1.29414	1.29414
262.055	1.26569	0.914857	1.12557	1.06536	1.02568	1.02568
261.104	0.210427	1.02615	0.830049	0.853397	0.855806	0.855806
261.092	0.181728	1.28015	1.26409	1.25421	1.20994	1.20994
261.073	0.886981	0.98053	0.970529	0.912771	0.892129	0.892129
261.053	1.05995	0.897416	0.831573	0.951865	0.919854	0.919854
261.041	1.51223	1.11145	0.998222	1.0462	1.02459	1.02459
261.038	1.61242	1.15212	1.35001	1.31974	1.27075	1.27075
261.038	1.59128	1.13711	1.36183	1.33442	1.28489	1.28489
261.016	1.28601	1.09612	0.974031	0.95322	0.922451	0.922451
260.925	0.854007	0.97507	0.847595	0.811308	0.822235	0.822235
260.162	0.154048	1.15511	1.09998	1.03432	0.99706	0.99706
260.155	0.498628	0.609003	0.638519	0.634659	0.63152	0.63152
260.113	1.6964	1.2617	2.24112	2.22693	2.14392	2.14392
260.101	0.211476	0.983608	0.794952	0.750611	0.731736	0.731736
260.089	1.43214	1.0397	2.18729	2.21573	2.13308	2.13308
260.066	0.641621	0.482615	0.634932	0.654423	0.661555	0.661555
260.059	1.37585	0.993051	0.803644	0.792986	0.76343	0.76343
260.058	1.0254	0.747137	1.26856	1.1981	1.24137	1.24137
260.035	1.93119	1.47209	1.26587	1.22502	1.18019	1.18019
260.026	2.35646	1.69946	1.47329	1.39995	1.35672	1.35672
260.023	0.0548226	0.334637	0.646244	0.610295	0.665218	0.665218
259.989	0.321735	0.69787	0.668464	0.732978	0.712009	0.712009
259.84	0.507143	1.28323	1.03429	0.974063	1.08771	1.08771
259.13	0.622256	0.486337	1.43618	1.47825	1.42348	1.42348
259.113	0.399046	1.2386	1.02747	1.10839	1.08637	1.08637
259.032	0.0158947	1.2053	1.31276	1.25167	1.20541	1.20541
258.986	0.207401	0.848704	0.776659	0.789347	0.760481	0.760481
258.98	1.2524	0.978712	0.791775	0.831184	0.846243	0.846243
258.977	0.925708	0.665701	0.711356	0.695325	0.682145	0.682145
258.96	0.463171	0.481575	0.475494	0.730785	0.704565	0.704565
258.157	0.0329443	0.101125	0.322008	0.467547	0.618152	0.618152
258.062	1.1767	0.923919	0.831763	0.877783	0.877563	0.877563
258.062	1.1767	0.923919	0.831763	0.877783	0.877563	0.877563
258.059	0.270065	0.299008	0.241337	0.259087	0.699393	0.699393
258.05	1.7448	1.63008	1.37491	1.45055	1.6468	1.6468
258.039	0.0552358	0.885115	0.829648	0.946264	0.922412	0.922412
258.031	0.139791	0.966565	1.05343	1.03944	1.00085	1.00085
257.933	0.454223	0.698065	1.36026	1.28083	1.30889	1.30889
257.241	0.12547	0.521857	1.05152	0.992944	1.00318	1.00318
257.164	0.629479	0.544918	0.494035	0.469935	0.595413	0.595413
257.162	0.860872	1.07618	0.896404	0.853233	0.821703	0.821703
257.095	0.145789	0.493241	0.746192	0.701798	0.682071	0.682071
257.078	0.755512	0.538521	0.50418	0.48319	0.46649	0.46649
257.073	1.10422	0.817429	1.19782	1.14059	1.104	1.104
256.972	0.504633	0.870371	0.759361	0.901551	0.880379	0.880379
256.966	0.763774	0.71362	0.647204	0.628277	0.60562	0.60562
256.964	2.55916	1.82812	1.62536	1.58535	1.52702	1.52702
256.945	0.0476217	0.954691	1.05994	0.998908	0.97061	0.97061
256.16	0.788918	0.56286	0.491573	0.555904	0.59495	0.59495
256.08	0.901138	0.81879	1.04065	1.02782	1.02689	1.02689
256.043	0.438959	1.45367	1.24667	1.17903	1.13813	1.13813
256.031	1.08746	1.1039	1.03816	1.10852	1.07148	1.07148
256.02	0.566851	1.60723	1.3042	1.29102	1.24417	1.24417
256.005	0.0690643	0.829227	0.669652	0.655334	0.744061	0.744061
255.984	1.49919	1.07137	0.891589	0.838742	0.841311	0.841311
255.972	0.00231553	0.0088389	0.320709	0.851501	0.883297	0.883297
255.953	0.332962	0.275864	0.421368	0.594428	0.764695	0.764695
255.234	0.380602	0.754168	1.16982	1.10462	1.10684	1.10684
255.228	0.573356	1.02581	1.29203	1.21881	1.21766	1.21766
255.133	0.111484	0.17718	0.833151	0.814684	0.967507	0.967507
255.098	1.3351	0.952436	0.779016	0.744338	0.717204	0.717204
255.091	1.59383	1.20338	1.38651	1.3061	1.27815	1.27815
255.077	1.16633	1.20563	1.12583	1.11003	1.09506	1.09506
255.075	1.29226	0.92271	1.0275	0.972515	0.936792	0.936792
255.048	0.519798	1.40995	1.15387	1.175	1.15807	1.15807
255.012	0.639139	1.54837	1.30496	1.26571	1.2525	1.2525
255.011	1.27647	0.922271	0.74199	0.772617	0.861598	0.861598
254.981	1.02305	0.848389	0.755971	0.746139	0.731803	0.731803
254.902	1.87645	1.35339	1.09209	1.03217	0.994168	0.994168
254.894	0.38828	0.623924	0.518084	0.628323	0.666061	0.666061
254.153	1.07547	1.15106	1.0205	0.976709	0.940358	0.940358
254.088	2.12508	1.57756	1.31327	1.2357	1.19149	1.19149
254.08	0.877961	0.62564	0.977858	1.03874	1.12971	1.12971
254.044	0.64173	1.20692	0.985609	0.933179	0.919301	0.919301
254.016	1.42751	1.02969	0.830947	0.966135	0.930495	0.930495
254.016	0.395669	0.461418	0.869366	1.0074	1.01025	1.01025
254.005	1.75781	1.34412	1.08233	1.08584	1.14183	1.14183
253.989	2.52083	1.80162	1.53651	1.50047	1.44637	1.44637
253.102	0.22357	0.186154	1.07506	1.06195	1.09619	1.09619
253.094	0.467012	0.712558	0.587757	0.601154	0.580035	0.580035
253.093	0.402356	0.769214	0.631579	0.677343	0.654707	0.654707
253.05	1.18898	0.941167	1.0595	1.07268	1.06744	1.06744
253.05	0.246355	1.72404	1.40494	1.35573	1.36471	1.36471
253.049	0.358119	0.884565	1.24263	1.32844	1.29362	1.29362
253.016	0.839326	1.751	1.43655	1.3752	1.32724	1.32724
253.013	0.0356919	0.640816	0.553557	0.535861	0.568097	0.568097
252.98	0.157563	0.237248	0.221187	0.212795	0.391018	0.391018
252.942	0.544413	1.3875	1.30882	1.23362	1.20163	1.20163
252.881	0.153775	0.958481	0.7712	0.725884	0.892766	0.892766
252.039	1.50313	1.72848	1.49085	1.40383	1.36011	1.36011
252.021	1.43109	1.06315	0.864918	0.831052	0.808184	0.808184
252.019	2.30393	1.86124	1.65322	1.58472	1.53597	1.53597
251.867	0.634354	1.43406	1.15352	1.09022	1.15744	1.15744
251.096	0.919901	0.671261	0.613059	0.576883	0.73233	0.73233
251.041	0.733306	1.00813	1.1367	1.17907	1.15082	1.15082
251.026	0.605728	0.432225	0.607972	0.635886	0.640617	0.640617
251.018	1.36441	1.04036	0.842936	0.869981	0.839857	0.839857
251.012	0.460053	0.328341	1.24107	1.18586	1.14164	1.14164
250.99	1.47963	1.23286	1.2314	1.2577	1.21905	1.21905
250.988	0.444459	0.934351	0.762699	0.751391	0.987793	0.987793
250.984	0.405746	0.30448	0.647715	0.639262	0.638565	0.638565
250.973	0.527505	0.900017	0.860462	0.88139	0.850232	0.850232
250.972	0.527505	0.900017	0.860462	0.88139	0.850232	0.850232
250.947	2.57627	1.83696	1.50208	1.45639	1.41116	1.41116
250.86	1.68242	1.28125	1.03453	0.984753	0.972776	0.972776
250.085	0.942652	0.724998	0.586894	0.645918	0.65111	0.65111
250.047	1.04537	1.06176	0.878714	0.944415	1.01144	1.01144
250.039	0.176192	1.01113	1.13617	1.08295	1.04391	1.04391
250.021	0.0931687	0.0665513	0.41968	0.861418	0.862529	0.862529
250.021	0.680856	0.552263	0.444387	0.417944	0.408643	0.408643
250.016	0.975822	0.948077	0.762853	0.720369	0.703685	0.703685
249.988	0.647447	0.802596	0.675279	0.680468	0.65619	0.65619
249.085	1.14484	1.2014	1.0706	1.00669	1.09372	1.09372
249.061	0.391654	0.975222	1.22726	1.15858	1.11756	1.11756
249.039	0.577234	0.433392	1.35297	1.34647	1.31533	1.31533
249.039	0.971701	0.869625	0.916218	0.974787	1.02727	1.02727
249.035	0.176008	0.496015	0.489214	0.620086	0.693941	0.693941
249.031	0.39336	1.31327	1.25905	1.31373	1.30472	1.30472
249.025	0.120391	0.707139	0.815461	0.896361	0.905039	0.905039
249.024	0.0972627	0.977783	1.05631	1.1737	1.15953	1.15953
249.022	1.0669	0.78933	0.637062	0.657734	0.646747	0.646747
248.998	1.34764	1.64551	1.34384	1.26612	1.22212	1.22212
248.863	1.99616	1.44781	1.81201	1.7038	1.68123	1.68123
248.077	0.506841	1.64057	1.32041	1.24186	1.22672	1.22672
248.076	0.363731	1.65271	1.34158	1.26161	1.24832	1.24832
248.054	0.856603	0.7936	1.02819	1.01863	1.26083	1.26083
248	0.82484	0.58958	0.556724	0.698957	0.700425	0.700425
247.994	0.289252	0.667037	0.674137	0.660776	0.666493	0.666493
247.109	1.63505	1.23218	1.10253	1.09498	1.05604	1.05604
247.092	0.762863	0.876256	1.33849	1.26937	1.28021	1.28021
247.078	1.06749	0.761931	0.622383	0.640125	0.657656	0.657656
247.073	0.324159	1.11955	1.04795	0.986675	0.970633	0.970633
247.058	0.561632	0.551821	0.88004	0.842572	0.811692	0.811692
247.057	1.10224	0.790605	0.871125	0.921399	0.91277	0.91277
247.044	0.641691	0.565953	0.540674	0.508835	0.542265	0.542265
247.043	0.641691	0.565953	0.540674	0.508835	0.542265	0.542265
247.023	1.00676	0.994417	0.8503	0.837916	0.847701	0.847701
246.882	0.104143	1.14221	1.02383	0.965022	1.05102	1.05102
246.882	0.104143	1.14221	1.02383	0.965022	1.05102	1.05102
246.074	1.20936	0.88913	0.721626	0.743529	0.7218	0.7218
246.074	1.20936	0.88913	0.721626	0.743529	0.7218	0.7218
246.047	0.606163	0.939039	0.862805	1.04872	1.05113	1.05113
246.02	0.0077726	0.314045	1.48416	1.43117	1.43062	1.43062
245.946	0.696702	1.71093	1.64351	1.55779	1.50027	1.50027
245.098	1.62938	1.36375	1.109	1.18931	1.15607	1.15607
245.089	1.46314	1.36613	1.18294	1.13704	1.13217	1.13217
245.079	1.10983	0.923577	0.751327	0.900638	0.86757	0.86757
245.078	1.34164	1.29161	1.03894	1.04859	1.02566	1.02566
245.064	0.883254	0.729036	0.722874	0.739168	0.737793	0.737793
245.043	0.749007	1.0336	0.955405	1.21683	1.2074	1.2074
245.013	0.774777	0.554649	0.52748	0.504606	0.511801	0.511801
244.998	2.76185	2.06079	1.75668	1.66207	1.65657	1.65657
244.898	1.98865	1.61209	1.37517	1.29306	1.24617	1.24617
244.897	1.51995	1.12996	0.908993	0.898449	0.866228	0.866228
244.142	0.781876	0.580511	0.988858	0.991705	1.02163	1.02163
244.094	0.957534	1.02381	1.02625	0.996038	0.960073	0.960073
244.066	0.857179	1.79053	1.49009	1.44135	1.4571	1.4571
244.031	0.631094	0.9556	1.57464	1.54711	1.50818	1.50818
244.023	0.510108	1.27655	1.02787	1.04117	1.19864	1.19864
244.023	0.566951	1.39399	1.15363	1.08984	1.16365	1.16365
244.014	0.143959	0.838624	0.798146	0.94631	1.12697	1.12697
243.968	0.0447261	1.40119	1.12828	1.06361	1.15131	1.15131
243.966	0.937902	0.671021	0.641574	0.632137	0.677678	0.677678
243.102	1.46943	1.23864	1.07999	1.08724	1.09033	1.09033
243.099	0.349939	0.715742	0.653216	0.994015	0.959636	0.959636
243.075	1.50706	1.92769	1.55117	1.46097	1.47419	1.47419
243.062	0.716671	1.68857	1.373	1.37395	1.34831	1.34831
243.039	0.374423	0.770204	0.906286	0.878812	0.968788	0.968788
243.012	0.272229	0.402904	0.694742	0.656341	0.640453	0.640453
242.168	0.83879	0.944857	1.23211	1.15864	1.1157	1.1157
242.123	0.286751	0.207686	0.396772	0.560617	0.609699	0.609699
242.101	1.34654	1.02512	1.37865	1.3194	1.28623	1.28623
242.078	0.323952	1.65716	1.33516	1.27615	1.42319	1.42319
242.077	1.49175	1.77514	1.47702	1.51654	1.70213	1.70213
242.065	0.00398278	1.03637	0.919012	0.864994	0.867412	0.867412
242.036	1.10335	0.817186	1.16959	1.11272	1.07316	1.07316
241.12	0.456642	0.600946	0.824287	0.826781	0.806564	0.806564
241.093	0.229925	0.21504	0.503522	0.476834	0.506351	0.506351
241.092	0.234558	0.205413	0.486812	0.46154	0.499266	0.499266
241.083	2.31637	1.73125	1.46263	1.52457	1.46791	1.46791
241.059	0.975583	1.20268	1.05027	1.05169	1.01317	1.01317
241.033	0.800485	0.662911	0.838633	0.793226	0.764461	0.764461
241.032	0.466091	1.3356	1.08271	1.0444	1.01435	1.01435
241.012	1.53934	1.12718	1.0563	1.04325	1.01615	1.01615
241.012	0.302124	0.291929	0.520863	0.547817	0.528206	0.528206
241.003	0.0560014	1.19765	0.963822	0.916278	0.887943	0.887943
240.992	0.306279	0.224314	1.07768	1.01958	1.06965	1.06965
240.953	0.223902	0.163836	0.720079	0.752117	0.87372	0.87372
240.137	0.117552	1.06317	0.857556	0.874475	0.882525	0.882525
240.118	1.26475	0.964726	0.843393	0.804282	0.909457	0.909457
240.112	1.43208	1.12991	0.972	0.915261	0.972802	0.972802
240.099	1.79001	1.35249	1.31663	1.2917	1.31205	1.31205
240.081	0.842792	0.940403	0.815193	0.832078	0.80388	0.80388
240.049	0.673434	0.63751	0.662488	0.637103	0.644509	0.644509
240.029	0.248073	0.886897	0.715442	0.779416	0.750339	0.750339
[truncated: 3,016 more rows]

## Sheet: Liver VIP table S3
Table S3: Variable Importance Projections for Liver Partial Least Squares Discriminant Analysis (Excel file)
Metabolite	Component 1	Component 2	Component 3	Component 4	Model VIP
Deoxyuridine	0.285169	1.03029	2.01986	1.94896	1.94896
Glucose-1/6-phosphate	0.173021	0.183098	2.01667	1.92945	1.92945
Cyclic-AMP	0.95885	0.996829	1.94417	1.87789	1.87789
dTMP	0.271913	0.333638	1.87028	1.81714	1.81714
2-Hydroxy-2-methylbutanedioic acid	0.39235	0.809061	1.55936	1.62373	1.62373
Deoxyribose-phosphate	0.758473	0.93475	1.61598	1.58367	1.58367
N-Acetyl-L-alanine	0.402782	0.516233	1.63024	1.56518	1.56518
Aminoadipic acid	0.543712	0.826111	1.62331	1.55677	1.55677
Octoluse 8/1P	0.432659	0.352233	1.6067	1.54454	1.54454
Thymidine	0.495991	0.816627	1.60977	1.53493	1.53493
UTP	0.321604	0.227556	1.60752	1.53283	1.53283
Shikimate	0.579849	1.48714	1.55129	1.50792	1.50792
ATP	0.0647719	0.443851	1.55862	1.49313	1.49313
4-Pyridoxic acid	0.617631	0.466582	1.54628	1.48974	1.48974
6-phospho-D-gluconate	1.32868	0.949701	1.53242	1.46223	1.46223
UDP-D-glucose	1.52394	1.63715	1.50042	1.4513	1.4513
Adenosine	0.899782	0.636169	1.48651	1.45099	1.45099
Methionine	0.87348	1.39564	1.51956	1.44889	1.44889
UDP	0.508372	0.411302	1.43641	1.38565	1.38565
N-carbamoyl-L-aspartate	0.468987	0.349631	1.41445	1.34875	1.34875
Creatine	0.453946	1.59695	1.34013	1.34553	1.34553
N-acetyl-glucosamine-1/6-phosphate	0.0153047	0.662337	1.40168	1.34528	1.34528
Ribose-phosphate	0.0614673	0.653785	1.2617	1.3171	1.3171
Malate	1.19186	1.26501	1.3357	1.31643	1.31643
IMP	0.741706	1.11554	1.37496	1.31304	1.31304
2-dehydro-D-gluconate	0.879376	0.772879	1.32027	1.30519	1.30519
Lysine	0.408737	0.336501	1.35459	1.29747	1.29747
Aspartate	0.404491	1.29616	1.31358	1.29729	1.29729
Xanthosine	0.349811	1.67493	1.33435	1.28536	1.28536
CDP	0.61459	0.655828	1.34344	1.28279	1.28279
AMP	1.91649	1.41173	1.33321	1.27571	1.27571
dGMP	1.91649	1.41173	1.33321	1.27571	1.27571
D-sedoheptulose-1/7-phosphate	1.13077	0.821478	1.3174	1.26286	1.26286
ADP-D-glucose	2.10256	1.50129	1.24381	1.26041	1.26041
Uridine	0.81925	1.21821	1.24361	1.22216	1.22216
UDP-N-acetyl-glucosamine	1.76235	1.51059	1.28103	1.22206	1.22206
Allantoin	1.0713	0.956494	1.24715	1.19017	1.19017
CMP	1.84875	1.42061	1.22595	1.18306	1.18306
Guanosine	0.445816	0.497639	1.2319	1.17633	1.17633
Adenine	0.0831592	0.867634	1.0351	1.15776	1.15776
2-Isopropylmalic acid	0.218073	1.44872	1.19993	1.15653	1.15653
Cystathionine	1.05602	1.0433	1.01578	1.15393	1.15393
N-acetyl-glutamine	0.601447	1.04867	1.1939	1.15155	1.15155
Tyrosine	1.15531	0.873896	1.20261	1.14914	1.14914
D-gluconate	2.04648	1.45228	1.17737	1.14289	1.14289
NADP+	1.89263	1.33926	1.07131	1.14014	1.14014
Acetyl-CoA	1.44535	1.16619	1.08755	1.13603	1.13603
CDP-ethanolamine	1.10206	0.786314	1.16167	1.12185	1.12185
FAD	1.91321	1.41328	1.13827	1.11489	1.11489
Citrate/isocitrate	0.432392	0.973688	1.12548	1.10176	1.10176
FMN	1.76158	1.40835	1.12163	1.09759	1.09759
UDP-D-glucuronate	0.476653	1.23352	0.99973	1.0935	1.0935
Atrolactic acid	0.443657	1.00656	1.14058	1.0876	1.0876
Phenyllactic acid	0.443657	1.00656	1.14058	1.0876	1.0876
Inosine	0.263571	1.16525	1.07596	1.08393	1.08393
Sarcosine	0.510824	1.14193	1.12777	1.07599	1.07599
GDP	0.515935	0.383702	1.0845	1.07241	1.07241
Fumarate	0.68391	1.32847	1.0645	1.04107	1.04107
Betaine	1.01821	1.34962	1.08684	1.03675	1.03675
Valine	1.01821	1.34962	1.08684	1.03675	1.03675
UMP	1.81799	1.29983	1.08075	1.03321	1.03321
Alanine	0.462848	1.05858	1.07719	1.02722	1.02722
N-acetyl-glutamate	0.0685559	0.0697028	1.03159	1.0118	1.0118
D-glucarate	0.501958	0.972804	0.86816	1.01015	1.01015
3-phosphoglycerate	1.76057	1.24521	1.05306	1.007	1.007
NADPH	0.706743	0.614918	1.04219	1.0056	1.0056
Guanine	0.140854	0.897102	0.868255	1.00301	1.00301
Fructose-1-6-bisphosphate	1.68207	1.18926	0.997543	1.00203	1.00203
D-glyceraldehdye-3-phosphate	0.0236064	0.113586	1.04989	1.00128	1.00128
Dihydroxy-acetone-phosphate	0.0236064	0.113586	1.04989	1.00128	1.00128
ADP	1.38438	1.25954	1.03148	0.999846	0.999846
Phenylalanine	0.998453	0.920458	0.959574	0.999844	0.999844
Deoxyinosine	1.05689	0.922081	0.950741	0.998979	0.998979
DL-Pipecolic acid	1.47155	1.27258	1.02393	0.995614	0.995614
Aconitate	0.814525	0.611452	1.02355	0.986658	0.986658
Riboflavin	1.32393	0.936663	0.949858	0.980648	0.980648
GMP	1.59519	1.20547	0.961607	0.959022	0.959022
S-adenosyl-L-homoCysteine	1.34828	1.10671	0.969929	0.953784	0.953784
Aminoimidazole carboxamide ribonucleotide	0.923717	0.829426	0.990926	0.949786	0.949786
Succinate	0.794662	1.19427	0.984294	0.949601	0.949601
Pyroglutamic acid	0.232579	0.807359	0.979608	0.939982	0.939982
Orotate	0.717703	0.727142	0.971114	0.933557	0.933557
Glutathione	1.49415	1.21036	0.971747	0.927617	0.927617
dCMP	1.26738	0.94892	0.842513	0.921754	0.921754
3-S-methylthiopropionate	0.81985	0.976532	0.77833	0.921089	0.921089
Glutamate	1.50449	1.08226	0.890724	0.894423	0.894423
Xanthine	1.0729	1.0775	0.891971	0.888982	0.888982
Taurodeoxycholic acid	0.36662	0.877604	0.774535	0.879082	0.879082
Glycerate	1.14056	1.05134	0.839726	0.870951	0.870951
Hypoxanthine	1.24064	1.07473	0.855481	0.870295	0.870295
Homoserine	0.00755995	1.0758	0.860142	0.859851	0.859851
Threonine	0.00755995	1.0758	0.860142	0.859851	0.859851
Phenylpyruvate	0.358994	0.999147	0.899522	0.858101	0.858101
NADH	1.48822	1.07501	0.862004	0.847994	0.847994
Pantothenate	0.337846	0.293115	0.885976	0.845153	0.845153
Hydroxyisocaproic acid	0.545926	0.737972	0.820483	0.844882	0.844882
Cysteine	0.836971	0.647967	0.644279	0.837939	0.837939
Allantoate	0.517832	0.499403	0.870338	0.83711	0.83711
Coenzyme A	1.2899	0.977886	0.868704	0.832875	0.832875
Ascorbic acid	0.453137	0.540855	0.802153	0.830415	0.830415
Glutathione disulfide	1.35297	1.04933	0.864645	0.824521	0.824521
Uracil	0.913804	0.929794	0.848765	0.814892	0.814892
Quinolinate	0.146322	0.498498	0.79005	0.814424	0.814424
Histidine	1.21403	0.873103	0.802984	0.786502	0.786502
Cellobiose	0.996116	0.759939	0.797269	0.78077	0.78077
Trehalose/sucrose	0.996116	0.759939	0.797269	0.78077	0.78077
Dephospho-CoA	1.20782	0.85506	0.800221	0.764004	0.764004
lLpoate	0.0602862	0.602661	0.790596	0.75452	0.75452
NAD+	1.1617	0.858068	0.683019	0.745213	0.745213
Glycerol-3-phosphate	1.07629	0.848116	0.762767	0.728737	0.728737
Shikimate-3-phosphate	0.629853	0.843757	0.714942	0.706844	0.706844
Hydroxyphenylacetic acid	0.870854	0.644852	0.556185	0.697595	0.697595
Kynurenine	1.16908	0.855985	0.682862	0.691101	0.691101
Nicotinate	0.813249	0.793897	0.720346	0.686963	0.686963
Cytidine	0.64771	0.847218	0.703024	0.671193	0.671193
Myo-inositol	0.608921	0.610006	0.52118	0.667967	0.667967
Uric acid	0.424796	0.753822	0.650967	0.665094	0.665094
2,3-Diphosphoglyceric acid	0.967481	0.685764	0.655383	0.652441	0.652441
Cholic acid	1.11024	0.854641	0.682069	0.651624	0.651624
Carnitine	1.07603	0.775246	0.680943	0.65	0.65
Serine	0.840563	0.782234	0.634739	0.630613	0.630613
Taurine	0.806328	0.637108	0.566157	0.614337	0.614337
Cholesteryl sulfate	0.830312	0.589363	0.525885	0.610071	0.610071
3-methylphenylacetic acid	0.185787	0.19991	0.598775	0.605321	0.605321
Tryptophan	1.01087	0.739843	0.600579	0.573165	0.573165
Leucine/isoleucine	0.392106	0.366938	0.593882	0.567941	0.567941
L-arginino-succinate	0.766651	0.670049	0.545079	0.563023	0.563023
a-ketoglutarate	0.581002	0.456449	0.429807	0.556761	0.556761
N-acetyl-L-ornithine	0.530048	0.576587	0.578411	0.551534	0.551534
Citrulline	0.518149	0.390755	0.541982	0.539076	0.539076
Glutamine	0.0356507	0.485011	0.557252	0.53325	0.53325
dUMP	0.542375	0.50448	0.421007	0.516936	0.516936
Acetyllysine	0.388276	0.290854	0.508039	0.484413	0.484413
4-aminobutyrate	0.0551821	0.450941	0.38345	0.469582	0.469582
Proline	0.672723	0.597048	0.487623	0.467526	0.467526
Asparagine	0.392729	0.405938	0.377952	0.421219	0.421219
Ornithine	0.225628	0.455824	0.425475	0.416723	0.416723
Phosphoenolpyruvate	0.163645	0.349664	0.358179	0.380735	0.380735
Hydroxyproline	0.14472	0.128357	0.145153	0.378463	0.378463
996.235	0.206814	0.315161	0.855611	1.13641	1.13641
991.281	0.465604	0.531	0.717723	0.854561	0.854561
984.345	1.49607	1.29891	1.08887	1.03978	1.03978
983.844	0.981557	0.887036	0.741142	0.714972	0.714972
979.889	0.845576	0.606153	0.553153	0.645125	0.645125
979.764	1.05177	1.31674	1.05531	1.07649	1.07649
978.885	1.39329	1.28291	1.03203	1.01899	1.01899
978.761	1.25977	1.35875	1.09785	1.08504	1.08504
978.385	1.28708	1.33476	1.0658	1.03065	1.03065
974.359	1.56121	1.14185	1.01029	0.980061	0.980061
973.858	1.05063	0.88579	0.710052	0.685242	0.685242
971.849	0.865937	0.760811	0.606249	0.716939	0.716939
968.346	1.61435	1.14669	1.10089	1.06033	1.06033
967.827	0.84634	0.726237	0.646071	0.736047	0.736047
967.325	0.846627	1.1513	0.974141	0.93014	0.93014
965.749	0.645148	0.462305	0.515296	0.500028	0.500028
964.745	0.570846	1.16763	0.969404	0.971506	0.971506
964.69	1.58788	1.27162	1.01245	0.972143	0.972143
963.687	1.41772	1.12147	0.903758	0.937526	0.937526
962.817	1.15847	0.903226	0.720698	0.90951	0.90951
957.201	1.28435	0.949529	0.792462	0.756501	0.756501
951.827	1.45393	1.21441	0.967612	0.936354	0.936354
951.326	1.05501	1.08448	0.880147	0.865909	0.865909
950.824	0.525123	0.838657	0.809123	0.771577	0.771577
948.75	1.44242	1.36457	1.08956	1.04937	1.04937
948.747	1.44242	1.36457	1.08956	1.04937	1.04937
947.736	1.66644	1.36608	1.08739	1.04428	1.04428
946.735	1.53228	1.14456	0.928752	0.918554	0.918554
939.642	1.04299	1.28683	1.02477	1.00313	1.00313
935.218	0.920493	0.654076	0.523359	0.593696	0.593696
918.189	1.05356	0.745802	0.990551	1.02183	1.02183
910.615	0.250033	0.822848	0.855738	0.945659	0.945659
904.281	0.609263	0.459882	0.560037	0.722698	0.722698
901.526	0.940919	0.771989	0.639181	0.78261	0.78261
899.808	1.23528	1.32741	1.07521	1.03623	1.03623
898.266	0.729131	0.695446	0.657669	0.775163	0.775163
895.85	1.39509	1.23976	1.08141	1.03604	1.03604
895.349	1.10843	0.787213	0.693853	0.661764	0.661764
893.844	1.04104	0.877276	0.708037	0.754632	0.754632
893.688	0.953126	0.685456	0.718979	0.783535	0.783535
893.312	0.842561	0.664626	0.729328	0.71942	0.71942
892.687	1.33769	1.32798	1.06191	1.03068	1.03068
892.641	0.399959	1.3887	1.15867	1.12331	1.12331
891.639	0.229183	1.68042	1.37892	1.31857	1.31857
890.635	0.514681	1.62675	1.31383	1.25456	1.25456
890.321	1.51869	1.28862	1.03434	0.989502	0.989502
889.819	1.26751	1.45124	1.16289	1.10888	1.10888
888.314	1.29985	1.17452	0.936649	0.920562	0.920562
884.312	0.56943	0.773637	0.740502	0.801716	0.801716
878.634	1.28801	0.970693	0.965351	0.921985	0.921985
877.001	0.24647	0.207428	0.627013	0.78971	0.78971
876.285	0.641286	0.462519	0.621203	0.960488	0.960488
872.818	0.891767	0.734221	0.637284	0.788558	0.788558
867.79	0.708594	0.796801	0.63866	0.609535	0.609535
864.591	0.33354	1.27116	1.09236	1.04287	1.04287
863.588	0.272011	1.2983	1.225	1.18049	1.18049
862.731	0.923017	0.855084	0.911937	0.874122	0.874122
862.27	0.0512564	0.238787	0.299448	0.736215	0.736215
851.587	1.43995	1.02336	0.82393	0.86071	0.86071
850.109	0.92948	0.65867	0.630034	0.601246	0.601246
847.553	1.15887	1.01549	0.920556	0.878936	0.878936
844.36	1.13358	0.949828	0.756111	0.724274	0.724274
842.204	0.613732	0.773214	0.690498	0.944129	0.944129
839.29	1.84667	1.42576	1.15995	1.10944	1.10944
835.593	0.890479	0.935153	0.751106	0.740172	0.740172
835.591	0.926481	0.933285	0.747331	0.75641	0.75641
833.577	0.826056	0.68003	0.916212	0.89402	0.89402
833.462	0.281279	0.953123	0.782281	0.825116	0.825116
822.219	1.10143	0.780708	0.836714	0.911866	0.911866
821.529	1.3482	0.982491	0.802423	0.791509	0.791509
821.225	1.01811	0.742288	0.801937	0.821014	0.821014
820.526	1.39783	1.32033	1.05628	1.03121	1.03121
820.221	0.916159	0.850028	0.683949	0.895367	0.895367
819.521	1.28797	1.34278	1.07236	1.0439	1.0439
811.241	1.2206	1.20341	1.01317	0.980875	0.980875
810.812	1.58044	1.32421	1.05526	1.02742	1.02742
810.311	1.81191	1.29928	1.05072	1.00608	1.00608
810.237	1.1299	0.936736	1.01714	1.03183	1.03183
809.809	1.5024	1.11909	0.8908	0.899295	0.899295
806.313	0.547439	0.425526	0.378019	0.463066	0.463066
806.133	1.73371	1.30993	1.08318	1.0596	1.0596
804.781	0.737354	0.657638	0.599341	0.584695	0.584695
797.104	1.23918	1.01113	0.84139	0.833836	0.833836
796.907	1.25332	0.888388	0.853903	0.817783	0.817783
796.906	1.25733	0.901012	0.867232	0.837991	0.837991
795.912	1.18985	0.884583	0.974841	0.995599	0.995599
794.908	1.61257	1.15469	0.943338	0.902274	0.902274
792.872	0.0197	0.336426	0.785968	0.938844	0.938844
791.097	1.31371	0.928724	0.745076	0.710781	0.710781
789.282	0.301611	0.786636	0.779655	0.894239	0.894239
785.173	1.11179	0.788922	0.693941	0.703995	0.703995
785.155	1.75773	1.29582	1.04108	1.00771	1.00771
784.15	1.69106	1.27191	1.01978	0.998444	0.998444
782.808	1.03509	1.11307	0.899021	0.871311	0.871311
782.51	0.977491	1.23573	0.994504	0.96928	0.96928
781.51	0.86504	1.24291	1.02917	1.05994	1.05994
778.936	1.66331	1.19082	0.995441	0.949558	0.949558
777.436	1.69165	1.26224	1.01194	0.976847	0.976847
774.913	1.57104	1.16172	1.27349	1.24142	1.24142
773.917	1.64671	1.25404	1.03624	0.990159	0.990159
773.018	0.515542	0.996544	1.03969	1.03075	1.03075
772.915	1.60731	1.18566	1.21291	1.18792	1.18792
771.111	0.445327	1.04339	0.83062	0.8829	0.8829
770.89	0.223674	0.779981	0.754545	0.796304	0.796304
770.881	0.185745	0.309917	0.930676	0.964343	0.964343
769.115	1.28586	1.02387	0.846066	0.876743	0.876743
768.104	1.15722	0.831229	0.682719	0.660165	0.660165
768.063	0.455441	1.12717	0.897623	0.999644	0.999644
767.53	0.955368	0.727832	0.600367	0.745203	0.745203
766.553	1.36748	1.3918	1.10857	1.07015	1.07015
766.156	0.0175415	0.459262	0.366911	0.646211	0.646211
765.549	1.49592	1.4609	1.16312	1.1194	1.1194
765.163	0.240339	0.183709	0.614747	0.694502	0.694502
765.156	0.301124	0.838833	0.762772	1.03206	1.03206
764.159	1.07676	0.889438	0.760885	0.955491	0.955491
763.14	1.10989	0.823318	0.721814	0.727597	0.727597
762.086	1.22262	0.911403	0.729423	0.723438	0.723438
760.079	0.871418	0.751458	0.644891	0.872393	0.872393
759.094	0.0496543	1.03409	1.01651	1.02796	1.02796
758.938	0.7189	0.550509	0.439725	0.488486	0.488486
758.329	0.832704	0.631493	0.608501	0.645826	0.645826
758.091	0.570388	0.454044	0.366193	0.430815	0.430815
756.94	0.584855	0.544994	0.654944	0.642596	0.642596
755.803	1.35974	1.02759	1.0991	1.0523	1.0523
755.519	0.746962	0.734142	0.688847	0.907397	0.907397
754.516	1.52702	1.28214	1.02058	1.00722	1.00722
753.515	1.45615	1.29341	1.03401	1.02509	1.02509
753.514	0.816816	0.650011	0.52128	0.589882	0.589882
753.078	0.415443	1.26475	1.03364	1.05468	1.05468
752.994	1.49236	1.17626	1.00826	0.963597	0.963597
750.778	1.31609	1.01007	0.843943	0.820918	0.820918
749.08	0.196807	0.717641	0.5861	0.560047	0.560047
747.134	0.519954	0.466802	0.741689	1.04455	1.04455
746.852	1.6416	1.20092	1.35312	1.29104	1.29104
745.858	1.6866	1.1926	1.00923	0.968859	0.968859
744.853	1.71764	1.21662	1.14199	1.09232	1.09232
744.35	1.59083	1.13912	0.906863	0.864747	0.864747
744.35	1.59083	1.13912	0.906863	0.864747	0.864747
744.105	0.603456	0.604213	0.751277	0.883187	0.883187
743.074	0.672555	0.79199	0.985273	1.16644	1.16644
743.072	1.05709	0.889989	1.12288	1.25805	1.25805
742.335	0.162968	0.558314	0.561979	0.760666	0.760666
742.069	1.01524	0.793741	1.14635	1.23907	1.23907
741.531	1.22061	0.870413	0.777169	0.754496	0.754496
740.968	1.0449	0.75634	0.678423	0.651479	0.651479
740.528	1.3521	1.42989	1.14547	1.10941	1.10941
739.524	1.54189	1.35889	1.08178	1.05905	1.05905
739.499	1.36307	1.02053	0.918239	0.895109	0.895109
738.577	0.24238	1.57503	1.26388	1.21693	1.21693
738.522	1.50802	1.35728	1.08046	1.05836	1.05836
737.517	1.47248	1.34642	1.07235	1.05668	1.05668
737.083	0.882391	0.658381	0.607567	0.58273	0.58273
734.604	0.798727	1.41663	1.13418	1.09086	1.09086
734.581	0.466601	1.45727	1.16905	1.11508	1.11508
732.875	1.03273	0.856057	1.0716	1.02502	1.02502
732.041	1.16687	1.14525	1.00333	1.12658	1.12658
731.882	1.33214	0.956654	1.0827	1.04084	1.04084
730.876	1.04303	0.897973	1.11174	1.07528	1.07528
729.883	1.59391	1.14501	0.913658	0.915976	0.915976
729.498	1.52416	1.43653	1.14637	1.0936	1.0936
729.469	0.717653	1.26104	1.00421	0.95994	0.95994
728.88	1.53796	1.14385	1.26413	1.20535	1.20535
728.796	1.38491	1.2202	0.980067	0.953211	0.953211
728.154	1.09152	1.01468	0.946759	0.912496	0.912496
726.274	1.5701	1.16666	0.931158	0.921816	0.921816
726.025	1.5161	1.39544	1.16526	1.11109	1.11109
724.506	1.44788	1.23834	1.03853	1.04022	1.04022
723.516	0.131939	0.830563	0.715836	0.687352	0.687352
723.502	1.45356	1.33676	1.07573	1.04684	1.04684
722.515	0.128442	0.473287	0.377507	0.362177	0.362177
722.256	0.863023	0.949723	0.789429	0.8292	0.8292
720.146	1.15997	0.894253	0.751781	0.90892	0.90892
718.972	1.36931	1.08951	1.49026	1.42107	1.42107
717.804	1.40976	1.06371	0.910421	0.883611	0.883611
717.107	1.48791	1.05416	1.04852	1.00257	1.00257
716.459	1.21048	0.97123	0.851592	0.83692	0.83692
716.457	1.27661	0.949446	0.884013	0.842937	0.842937
715.907	0.124872	0.109973	0.849148	0.864478	0.864478
714.905	0.0147316	0.282069	0.232925	0.240857	0.240857
714.094	0.21346	0.272745	0.727982	0.696502	0.696502
713.908	1.35136	0.955284	0.778037	0.907795	0.907795
713.053	1.15981	0.932871	0.791393	0.95634	0.95634
712.906	0.693834	0.639953	0.510271	0.48868	0.48868
712	0.502792	0.662702	0.659577	0.849381	0.849381
711.063	1.41084	1.57268	1.25557	1.20517	1.20517
710.061	1.61628	1.47617	1.1763	1.23463	1.23463
708.097	0.989107	0.703024	0.972734	1.01914	1.01914
704.485	0.633883	0.879832	0.795205	0.764688	0.764688
704.11	1.23171	0.871326	0.69628	0.66992	0.66992
704.042	1.99925	1.60101	1.29559	1.23955	1.23955
700.938	1.02067	0.823033	0.690599	0.699463	0.699463
698.93	1.49631	1.05838	0.863012	0.823443	0.823443
698.163	1.5551	1.35171	1.08632	1.06858	1.06858
697.159	1.31369	1.24865	1.03672	1.03295	1.03295
696.931	1.85595	1.35726	1.09014	1.04083	1.04083
695.508	1.38672	1.43709	1.15458	1.11207	1.11207
695.125	1.63059	1.15268	0.935947	0.904889	0.904889
694.894	0.939445	0.980861	0.822117	0.787198	0.787198
694.128	1.0366	0.806475	0.656404	0.745554	0.745554
693.067	0.932075	0.762348	0.796258	0.921607	0.921607
692.91	1.76758	1.30872	1.14366	1.09048	1.09048
692.112	1.41893	1.00923	0.828711	0.83191	0.83191
692.073	0.694171	0.529009	0.602282	0.742175	0.742175
691.071	0.55134	0.43743	0.664162	1.06549	1.06549
691.03	1.57999	1.12936	0.933452	0.899928	0.899928
691.017	1.12757	1.47306	1.39521	1.33288	1.33288
690.913	1.89876	1.35088	1.27306	1.22657	1.22657
688.105	0.171668	0.689266	0.620391	0.662936	0.662936
687.142	1.18809	1.21129	1.28286	1.22343	1.22343
687.102	1.4693	1.03959	0.829844	0.813587	0.813587
686.141	1.57094	1.15221	0.933567	0.890263	0.890263
686.101	1.36855	1.00336	0.802655	0.773875	0.773875
684.085	0.759568	0.591594	0.471392	0.484505	0.484505
684.085	1.76586	1.24831	1.03086	1.04338	1.04338
683.929	0.979158	1.0088	0.803152	0.787235	0.787235
683.172	1.64587	1.23212	0.989569	0.957937	0.957937
683.133	1.21821	0.862376	0.686669	0.656444	0.656444
682.171	1.50821	1.17495	0.936672	0.927244	0.927244
682.127	1.2848	0.908897	0.731892	0.698964	0.698964
680.959	1.61781	1.1506	0.921142	0.878589	0.878589
679.806	0.871588	0.934451	0.942973	0.957358	0.957358
679.502	0.187465	1.29131	1.0607	1.02913	1.02913
678.957	0.0279934	0.117555	0.602886	0.651874	0.651874
678.5	1.37438	1.38943	1.11362	1.08929	1.08929
678.29	0.757832	0.598076	0.491023	0.567722	0.567722
678.094	0.451224	1.20978	0.971497	0.950115	0.950115
677.497	1.35177	1.3898	1.13721	1.10489	1.10489
677.092	0.446498	1.26648	1.07678	1.06167	1.06167
676.937	0.988875	0.705641	1.006	0.981295	0.981295
674.938	1.1274	0.80996	1.45319	1.3964	1.3964
673.089	1.53837	1.16894	0.931243	0.914718	0.914718
672.913	0.278852	0.582874	0.666881	0.665377	0.665377
672.638	0.903765	0.639752	0.660203	0.650286	0.650286
672.15	0.508004	0.585182	0.583063	0.657176	0.657176
671.073	0.87522	1.15169	0.916828	0.883163	0.883163
670.095	0.488017	1.34831	1.09372	1.10585	1.10585
669.032	1.07722	1.63274	1.43354	1.37124	1.37124
668.814	0.976512	1.02577	1.00628	0.959765	0.959765
666.463	1.419	1.74065	1.41515	1.34935	1.34935
666.462	1.3909	1.71329	1.41932	1.35407	1.35407
666.194	0.61468	0.67945	0.540841	0.759059	0.759059
666.124	1.48233	1.08023	0.861101	0.834009	0.834009
665.457	1.36601	1.76632	1.47684	1.40866	1.40866
665.23	0.800422	0.907421	0.722913	0.736292	0.736292
665.122	1.44095	1.06238	0.846018	0.830598	0.830598
664.186	0.369142	0.888847	0.767921	0.742264	0.742264
664.117	1.44958	1.05327	0.838406	0.811128	0.811128
664.108	0.913709	0.648675	0.567743	0.724642	0.724642
663.442	1.48029	1.46981	1.17852	1.15468	1.15468
663.106	0.837732	0.605299	0.519833	0.580951	0.580951
662.602	1.00105	0.746502	0.597348	0.640375	0.640375
662.102	0.945257	0.713185	0.582377	0.673273	0.673273
662.048	0.988179	0.767541	0.690397	0.705532	0.705532
661.945	1.13513	1.18214	0.9696	0.967559	0.967559
660.196	0.404359	0.981995	0.880878	0.840849	0.840849
658.963	0.423388	0.310202	1.10159	1.07559	1.07559
657.107	0.130029	0.85402	0.763951	0.812744	0.812744
656.976	0.484802	0.676906	0.540537	0.545201	0.545201
656.111	1.05976	1.10867	0.887766	0.867868	0.867868
656.032	1.20136	0.889081	0.75391	0.724527	0.724527
655.481	1.51934	1.60337	1.28526	1.2272	1.2272
655.109	0.876887	1.18423	0.960165	0.97459	0.97459
653.458	1.27406	1.40987	1.23757	1.2115	1.2115
653.302	0.416032	0.617558	0.491803	0.568142	0.568142
653.156	0.892153	0.64327	0.731032	0.721533	0.721533
652.799	1.24801	1.00358	1.28589	1.22862	1.22862
651.442	1.4293	1.76139	1.46524	1.39801	1.39801
651.107	0.965202	1.14208	1.12891	1.16673	1.16673
650.874	1.76983	1.29648	1.16403	1.11145	1.11145
650.095	0.847225	1.0533	0.838513	0.800713	0.800713
649.877	1.50549	1.07011	1.0762	1.04181	1.04181
649.204	1.18959	1.08615	0.885384	0.901268	0.901268
649.165	1.12423	0.817499	0.817756	0.891061	0.891061
649.093	1.26698	1.50468	1.19885	1.14741	1.14741
648.875	1.60336	1.13443	1.14579	1.10346	1.10346
648.703	0.579555	0.882883	0.707537	0.80753	0.80753
648.568	1.01758	0.760517	0.624409	0.642135	0.642135
648.055	0.410588	0.743079	0.597175	0.586471	0.586471
648.037	1.51198	1.20262	1.08319	1.03484	1.03484
647.881	1.53919	1.09138	1.08038	1.05962	1.05962
647.063	1.50011	1.08757	0.877524	0.849989	0.849989
646.876	1.68592	1.20914	1.17746	1.12786	1.12786
645.113	1.58743	1.26151	1.01469	1.02572	1.02572
644.118	1.45225	1.08421	0.876602	0.837943	0.837943
643.289	1.04129	0.785287	0.637046	0.655632	0.655632
643.172	1.23471	0.935796	0.909478	0.938279	0.938279
643.161	0.672914	0.484543	0.456541	0.632146	0.632146
643.117	0.390026	0.615259	0.497331	0.571367	0.571367
642.99	1.40673	1.06663	0.90415	0.902111	0.902111
642.469	1.45591	1.2815	1.02251	0.987399	0.987399
642.078	1.2862	0.99068	0.927927	0.88578	0.88578
642.039	1.72977	1.30203	1.07436	1.02443	1.02443
641.809	1.1336	0.914178	1.12118	1.08132	1.08132
641.466	1.5389	1.28713	1.03436	0.988512	0.988512
641.11	0.956112	0.871108	0.693754	0.66487	0.66487
639.962	1.44749	1.02427	0.892924	0.98418	0.98418
639.434	0.578274	1.1462	1.05519	1.0063	1.0063
639.047	1.96217	1.4695	1.19372	1.15798	1.15798
638.213	1.60267	1.26192	1.00472	0.983272	0.983272
638.031	1.31508	0.990981	0.815795	0.794491	0.794491
637.712	1.02879	1.01209	0.829394	0.824795	0.824795
637.211	1.14656	0.858972	0.687897	0.766471	0.766471
636.969	1.51086	1.08767	1.43448	1.37876	1.37876
636.586	0.303928	0.315275	0.596979	0.617571	0.617571
636.126	1.20827	0.897572	0.785404	0.755526	0.755526
635.205	0.972774	0.74035	0.66281	0.749622	0.749622
635.142	1.5071	1.28187	1.0217	0.976305	0.976305
635.125	1.16659	0.936073	0.745295	0.711649	0.711649
635.008	0.469126	0.382737	0.397737	0.795552	0.795552
634.899	1.15471	1.14651	0.932687	0.912237	0.912237
634.704	0.99452	1.17673	1.37555	1.31164	1.31164
634.131	1.04419	1.15483	0.921308	0.890624	0.890624
633.905	1.46353	1.46005	1.16848	1.11796	1.11796
633.126	0.951247	1.10092	0.876326	0.850322	0.850322
632.899	1.45836	1.14945	1.09134	1.04326	1.04326
631.906	1.02776	0.947024	1.0714	1.02164	1.02164
631.514	1.77643	1.31472	1.37027	1.34236	1.34236
630.903	1.45964	1.11802	1.20632	1.1503	1.1503
630.819	1.54683	1.14765	1.1105	1.11933	1.11933
630.14	1.44619	1.28226	1.05668	1.01834	1.01834
630.062	1.87708	1.49489	1.20772	1.15212	1.15212
629.134	1.41241	1.24556	1.07111	1.04534	1.04534
629.061	2.0381	1.66224	1.33726	1.2761	1.2761
629.059	0.697284	0.838772	1.51617	1.45697	1.45697
628.226	0.207535	0.682386	0.565823	0.829318	0.829318
628.062	0.941884	0.816695	1.38172	1.40094	1.40094
628.056	2.08121	1.63074	1.30739	1.24784	1.24784
627.724	0.920027	0.916356	0.807802	0.867422	0.867422
627.447	1.27911	1.26623	1.13141	1.11624	1.11624
627.062	0.867733	0.716431	1.37113	1.35641	1.35641
626.72	0.973889	1.05304	0.86042	0.971893	0.971893
626.219	1.32927	1.37535	1.09523	1.04596	1.04596
626.072	1.23443	1.21356	1.0209	0.976867	0.976867
626.054	0.495442	0.802476	0.763851	0.838377	0.838377
625.719	0.509596	0.459324	0.366882	0.403693	0.403693
625.135	0.891709	0.78636	0.670706	0.852531	0.852531
624.435	0.215728	0.406736	0.732999	0.740274	0.740274
624.066	0.319015	0.705285	0.561591	0.54748	0.54748
623.195	1.76643	1.27764	1.01799	0.97651	0.97651
623.147	0.366209	0.259219	0.812444	0.791611	0.791611
623.132	1.22743	1.43575	1.1508	1.13242	1.13242
622.992	0.975784	0.806589	1.42719	1.36211	1.36211
622.127	1.40905	1.30818	1.04682	1.05178	1.05178
621.296	0.970106	1.09702	1.04739	1.00334	1.00334
621.179	0.57959	0.476782	0.41284	0.618186	0.618186
621.125	1.12192	1.38093	1.10326	1.06045	1.06045
620.994	1.23154	0.995436	1.43311	1.36944	1.36944
620.292	1.08787	1.18709	1.0908	1.04553	1.04553
620.175	0.433738	0.306613	0.298249	0.550703	0.550703
619.289	1.07159	1.21454	1.12433	1.07843	1.07843
618.533	1.59271	1.38246	1.15798	1.10845	1.10845
617.234	1.40605	1.1951	0.95856	0.968862	0.968862
616.927	1.2033	1.01232	0.853045	0.815348	0.815348
616.733	1.28241	1.08001	0.86408	0.931473	0.931473
616.233	1.19943	1.19805	0.984583	1.03989	1.03989
616.159	1.50728	1.32102	1.1661	1.11386	1.11386
615.931	0.111014	0.150467	0.35141	0.493036	0.493036
615.731	1.39588	1.2064	0.961212	1.00513	1.00513
615.728	0.822977	1.12209	0.893236	0.868277	0.868277
615.57	0.594013	0.737436	0.589577	0.589416	0.589416
615.228	1.45602	1.1541	0.942358	0.988781	0.988781
615.156	1.57027	1.28287	1.08668	1.09094	1.09094
615.069	0.119952	0.233825	0.18952	0.180711	0.180711
614.929	1.39099	1.0954	0.883061	0.842681	0.842681
614.727	1.27353	0.963355	0.824488	0.896954	0.896954
614.164	1.43275	1.24729	1.05699	1.09773	1.09773
614.143	0.764901	0.867024	0.694775	0.666308	0.666308
613.161	1.45188	1.34012	1.11173	1.15776	1.15776
613.141	0.786528	0.927055	0.738665	0.714582	0.714582
612.443	1.21675	1.32666	1.10055	1.07356	1.07356
612.148	0.785441	0.876307	0.707978	0.689122	0.689122
612.01	1.44516	1.23229	1.05185	1.0068	1.0068
611.439	1.38138	1.31512	1.10075	1.06639	1.06639
611.145	1.09469	0.778947	0.743271	0.821175	0.821175
610.428	1.0596	1.26957	1.03693	1.01931	1.01931
609.422	1.05889	1.29042	1.06166	1.04015	1.04015
609.082	1.94313	1.48292	1.18108	1.13433	1.13433
609.011	1.42858	1.33306	1.17378	1.16648	1.16648
608.412	0.160167	0.56161	0.581876	0.584754	0.584754
608.382	0.66986	0.685276	0.729895	0.87896	0.87896
608.115	0.287899	1.11997	1.34739	1.33563	1.33563
608.078	1.98136	1.52901	1.21833	1.16886	1.16886
608.046	1.57751	1.58958	1.27174	1.24968	1.24968
607.542	1.67486	1.39464	1.22425	1.17056	1.17056
607.407	0.018615	0.675852	0.723425	0.734026	0.734026
607.078	2.02665	1.56819	1.24871	1.19484	1.19484
606.89	1.00117	0.82434	0.832491	0.922238	0.922238
606.193	0.730631	0.766442	1.37752	1.32853	1.32853
606.162	0.173555	0.298497	0.258602	0.248674	0.248674
606.075	2.03577	1.61252	1.28396	1.22561	1.22561
605.993	1.43842	1.23408	1.04449	1.00012	1.00012
605.545	0.927536	0.985128	0.925298	0.91171	0.91171
605.073	1.4482	1.03055	1.0148	0.974304	0.974304
605.021	0.3716	0.562086	1.14358	1.14792	1.14792
604.128	0.435895	0.593931	0.50318	0.544195	0.544195
604.07	1.32647	0.93769	1.14464	1.11032	1.11032
602.079	1.77397	1.34298	1.07297	1.05024	1.05024
601.322	1.20669	0.892481	0.713583	0.695346	0.695346
600.953	1.59555	1.13234	0.902153	0.862411	0.862411
599.958	1.34145	0.966007	0.772854	0.736938	0.736938
598.953	1.98521	1.42035	1.1324	1.08202	1.08202
598.376	1.38801	1.57795	1.32617	1.26738	1.26738
597.423	1.47216	1.0551	0.858519	0.84804	0.84804
597.386	0.984719	1.17511	0.951381	0.97488	0.97488
597.29	1.11537	1.10054	1.10664	1.12244	1.12244
597.29	0.747512	0.554478	0.656457	0.809837	0.809837
597.242	0.973423	0.99694	0.795932	0.796787	0.796787
596.916	0.588681	0.932379	1.25249	1.19491	1.19491
596.336	1.04028	0.759967	0.909351	0.881503	0.881503
596.332	0.400809	0.285879	0.847603	0.90269	0.90269
596.288	1.27287	0.968874	1.004	1.08424	1.08424
596.288	0.372364	0.373591	0.829763	0.969873	0.969873
595.289	1.05711	0.874856	0.98022	0.94377	0.94377
595.08	0.701669	0.705489	0.564346	0.552436	0.552436
595.078	0.249848	0.490829	0.424502	0.411355	0.411355
594.931	1.55441	1.10401	1.33019	1.27031	1.27031
594.555	1.00329	1.29468	1.18893	1.1366	1.1366
594.382	1.47354	1.79932	1.46034	1.39406	1.39406
594.078	0.0138825	1.35263	1.12638	1.07589	1.07589
593.562	0.987877	0.715526	0.577142	0.553083	0.553083
593.131	1.12538	1.03551	0.859942	0.845646	0.845646
593.102	0.835685	0.667758	0.674297	0.804279	0.804279
593.074	1.05787	0.779141	0.739353	0.871923	0.871923
592.935	1.73963	1.2532	1.4149	1.35435	1.35435
592.384	0.0443617	1.21716	0.983275	1.02096	1.02096
592.064	1.49185	1.25401	1.02668	0.979338	0.979338
590.369	0.00922968	1.41204	1.12884	1.1584	1.1584
590.152	0.0724155	1.0205	0.92339	1.05318	1.05318
590.091	0.514455	0.583479	0.714818	0.683194	0.683194
590.048	0.662756	0.784425	0.754595	0.7195	0.7195
589.034	1.56525	1.47986	1.30121	1.25007	1.25007
588.859	0.13974	0.358018	1.0555	1.04048	1.04048
588.032	1.49049	1.67679	1.44746	1.39173	1.39173
587.03	1.45599	1.65898	1.46113	1.40891	1.40891
585.327	0.729702	0.546741	0.541818	0.572699	0.572699
585.05	0.856984	0.73909	1.37632	1.3456	1.3456
585.002	1.14202	0.885138	0.716944	0.698784	0.698784
584.907	1.43686	1.05019	0.836149	0.961067	0.961067
584.282	0.781642	0.872611	1.09326	1.05166	1.05166
584.032	0.298851	0.214899	0.82013	0.83768	0.83768
584.03	0.775844	0.836139	1.06087	1.01155	1.01155
583.029	1.58262	1.23285	0.98966	0.945961	0.945961
582.98	1.61176	1.14102	0.994668	0.952117	0.952117
582.27	0.189989	1.22159	1.54084	1.46943	1.46943
582.102	1.75408	1.48837	1.21418	1.15896	1.15896
581.101	0.970748	0.836093	0.672549	0.646534	0.646534
580.098	1.52285	1.40929	1.12987	1.10176	1.10176
580.047	0.890708	0.708539	0.719082	0.687324	0.687324
579.973	1.32467	0.998595	0.864108	0.827144	0.827144
579.242	1.4249	1.00944	0.871609	0.914701	0.914701
579.123	1.55175	1.33585	1.11488	1.0682	1.0682
579.094	1.3638	1.41876	1.12936	1.10584	1.10584
579.068	1.29406	0.92434	0.7842	0.748192	0.748192
579.068	1.29406	0.92434	0.7842	0.748192	0.748192
579.063	0.41539	0.967232	1.94939	1.96847	1.96847
579.027	1.63819	1.47148	1.17194	1.20828	1.20828
578.958	1.05859	0.873667	0.972165	0.962437	0.962437
578.092	1.29451	1.47399	1.2314	1.17417	1.17417
578.071	0.182255	0.128916	0.991766	1.32685	1.32685
577.962	1.14215	1.07046	1.01508	0.967945	0.967945
577.079	0.100159	0.301325	1.29253	1.35319	1.35319
576.961	1.59328	1.12672	1.16387	1.16654	1.16654
576.758	1.44861	1.20976	0.967229	0.932726	0.932726
576.077	0.323742	0.267959	1.00006	1.28736	1.28736
575.389	1.3174	1.76715	1.44122	1.37493	1.37493
574.936	0.677749	0.663507	1.08678	1.04108	1.04108
574.368	0.287349	0.284556	0.805535	0.819841	0.819841
573.366	0.406686	0.387089	0.866148	0.866343	0.866343
573.056	0.978548	0.980068	0.874911	0.882457	0.882457
573.055	0.978548	0.980068	0.874911	0.882457	0.882457
570.837	1.08801	1.37117	1.10423	1.10028	1.10028
570.741	1.39402	1.08501	1.03189	1.00055	1.00055
569.272	1.34637	0.954781	0.877645	0.837308	0.837308
569.103	0.892372	1.27176	1.48494	1.45643	1.45643
569.102	0.817425	1.25367	1.49815	1.45484	1.45484
569.049	0.941257	0.79446	1.14375	1.10912	1.10912
568.268	1.31117	0.929048	0.846666	0.807363	0.807363
568.268	1.31117	0.929048	0.846666	0.807363	0.807363
568.055	1.6141	1.58649	1.4353	1.38125	1.38125
568.054	1.20515	0.980119	0.938772	0.899659	0.899659
567.225	0.761415	0.585317	0.630164	0.669948	0.669948
567.053	1.4814	1.63134	1.4474	1.41366	1.41366
567.053	1.13346	0.883882	1.18168	1.12926	1.12926
566.051	1.54385	1.62371	1.44306	1.39874	1.39874
565.047	1.56164	1.64274	1.45668	1.41177	1.41177
564.314	1.61764	1.25007	1.01774	1.01454	1.01454
563.312	1.58491	1.24357	1.01909	1.02592	1.02592
563.182	0.851303	0.605544	0.898028	0.886542	0.886542
563.126	1.19033	0.872123	0.699547	0.746927	0.746927
562.984	0.468125	0.49758	0.45363	0.615707	0.615707
562.956	0.385523	1.63785	1.52856	1.45992	1.45992
562.924	1.64786	1.20536	0.960324	0.972643	0.972643
562.061	0.342721	0.412881	0.469493	0.786439	0.786439
560.985	0.281889	0.204873	0.570795	0.549265	0.549265
560.072	0.383188	0.326446	0.295464	0.374555	0.374555
560.07	0.642834	0.612554	0.700403	0.676146	0.676146
559.069	0.58829	0.616132	0.71081	0.683421	0.683421
558.998	1.21191	0.984401	0.848707	0.809303	0.809303
558.258	1.50326	1.15578	1.15259	1.12678	1.12678
558.063	0.616824	0.621985	0.700924	0.672821	0.672821
557.961	1.38538	1.24237	1.00472	0.998374	0.998374
557.302	1.4512	1.23679	1.01484	0.988366	0.988366
557.277	0.800087	0.964457	0.910777	0.903982	0.903982
557.136	0.696463	1.54545	1.24374	1.23127	1.23127
557.018	1.99209	1.47285	1.21833	1.16175	1.16175
556.343	0.524289	0.741918	1.02361	0.997969	0.997969
556.276	0.423879	1.08019	1.01953	0.986443	0.986443
556.275	0.423879	1.08019	1.01953	0.986443	0.986443
556.274	1.36179	1.05352	0.903983	0.882138	0.882138
555.34	1.43398	1.1717	1.08041	1.03793	1.03793
555.273	0.324116	1.0772	1.07018	1.03645	1.03645
555.009	0.898615	1.29033	1.34663	1.28709	1.28709
554.131	1.05776	0.781193	0.621841	0.598201	0.598201
554.124	0.167991	0.523207	1.11075	1.10174	1.10174
554.101	0.575035	0.756275	0.609943	0.583961	0.583961
552.953	0.326451	1.34308	1.09089	1.07615	1.07615
552.895	1.30009	0.91908	1.11947	1.11773	1.11773
550.898	1.79735	1.27923	1.21367	1.16004	1.16004
549.903	1.57417	1.15627	1.03354	1.03331	1.03331
549.9	1.29597	0.923829	0.738385	0.746163	0.746163
549.038	1.29671	0.943876	0.798695	0.862903	0.862903
548.899	1.76553	1.25471	1.19622	1.1415	1.1415
548.806	1.21286	0.878462	0.809278	0.840518	0.840518
548.125	1.60719	1.36432	1.37726	1.31622	1.31622
547.169	0.460395	0.753149	1.32068	1.27116	1.27116
547.121	1.2757	1.16967	1.67779	1.60459	1.60459
547.12	1.2757	1.16967	1.67779	1.60459	1.60459
545.971	1.65055	1.19196	0.970014	1.00772	1.00772
545.242	1.19655	0.855948	0.717675	0.831691	0.831691
544.267	1.48992	1.30557	1.04683	0.999556	0.999556
544.238	1.43507	1.01583	0.957239	0.986289	0.986289
543.992	0.865348	0.823252	0.669926	0.764898	0.764898
542.997	0.844796	0.674969	0.542175	0.563702	0.563702
542.157	0.00344119	1.07094	1.59824	1.52796	1.52796
542.126	0.815855	1.36935	1.09002	1.05616	1.05616
541.995	1.45535	1.33873	1.07376	1.06286	1.06286
541.142	0.429794	0.372816	0.846941	0.814954	0.814954
541.056	0.907154	0.712119	0.573042	0.56702	0.56702
540.989	1.48131	1.18209	1.47993	1.41884	1.41884
540.944	0.262766	0.87873	0.708533	0.677565	0.677565
540.054	0.816818	0.596265	0.490809	0.591808	0.591808
539.992	1.43026	1.01774	1.50696	1.44391	1.44391
539.381	1.16181	0.878866	0.762513	0.736294	0.736294
539.38	1.0886	0.838782	0.741022	0.713295	0.713295
538.992	1.27079	0.918738	1.26406	1.212	1.212
538.093	0.00534111	1.04034	0.946531	0.920753	0.920753
537.045	1.69369	1.43264	1.29416	1.23508	1.23508
537.04	0.805682	0.784039	0.787226	1.03984	1.03984
536.922	0.637511	0.567711	0.801789	0.766104	0.766104
536.069	1.41991	1.00395	1.3077	1.30602	1.30602
536.039	1.87309	1.39003	1.17397	1.12926	1.12926
536.008	1.33377	0.968109	1.29792	1.24051	1.24051
535.927	0.161107	0.279138	1.28594	1.23221	1.23221
535.154	0.718092	1.51036	1.20241	1.22781	1.22781
535.037	1.84978	1.39913	1.21398	1.16133	1.16133
534.922	1.05726	0.74767	0.953523	0.914918	0.914918
533.929	0.955646	0.774046	0.819157	0.865494	0.865494
532.924	1.33277	1.02097	1.18872	1.14165	1.14165
532.838	0.590356	0.870274	0.776167	0.740156	0.740156
532.277	1.17017	0.946242	0.774764	0.749633	0.749633
532.275	1.17204	0.946279	0.773672	0.747846	0.747846
532.076	0.882522	0.724178	0.776402	0.747882	0.747882
532.043	1.20469	1.0891	0.880499	0.908651	0.908651
531.273	1.13368	0.924341	0.790125	0.753437	0.753437
530.279	1.91797	1.3802	1.10019	1.07729	1.07729
530.028	0.87484	0.94468	0.762035	0.741773	0.741773
530.007	1.6289	1.30181	1.13497	1.0982	1.0982
527.344	1.55355	1.13602	0.932217	0.906116	0.906116
527.312	1.0513	0.817447	0.699137	0.667508	0.667508
526.823	0.956658	1.05297	1.12344	1.07241	1.07241
526.118	0.686494	0.92128	0.746129	0.71271	0.71271
526.043	0.868127	0.72827	1.15022	1.12647	1.12647
525.071	1.17508	1.0179	0.940396	0.962664	0.962664
525.04	0.410298	0.418984	0.954192	0.917972	0.917972
525.015	0.85566	0.878816	1.45561	1.41002	1.41002
524.018	1.10078	0.879799	1.173	1.12648	1.12648
524.006	0.686883	0.571233	0.455268	0.941954	0.941954
523.99	1.70657	1.34137	1.11531	1.07798	1.07798
523.063	0.64961	0.466791	1.23982	1.1941	1.1941
523.063	0.64961	0.466791	1.23982	1.1941	1.1941
523.018	1.09815	0.798935	1.47696	1.41151	1.41151
523.013	0.337272	0.657292	0.770588	0.960038	0.960038
522.054	0.155373	0.666966	0.786969	0.848687	0.848687
522.008	1.06749	1.00417	0.930376	1.05263	1.05263
521.016	0.992404	0.90745	0.814371	0.955057	0.955057
520.014	0.966921	0.831375	0.78831	1.00606	1.00606
518.948	1.31442	0.94633	0.754678	0.720933	0.720933
518.243	0.116029	0.0847054	1.05629	1.02396	1.02396
518.116	1.5667	1.14159	1.26795	1.21082	1.21082
517.953	0.858006	0.638231	0.707222	0.739143	0.739143
517.292	0.788247	0.615798	1.29969	1.32521	1.32521
517.29	0.801479	0.570973	0.858315	0.846514	0.846514
517.282	0.568143	0.626842	1.30812	1.32228	1.32228
516.952	1.55235	1.15227	0.917338	0.875032	0.875032
516.29	0.706192	0.958257	1.32926	1.34433	1.34433
516.288	1.32151	0.960965	0.808242	0.774695	0.774695
515.328	1.02806	0.726877	0.585601	0.838113	0.838113
515.288	0.692489	0.861711	1.42056	1.40734	1.40734
515.288	0.685586	0.612095	1.21712	1.24644	1.24644
515.281	1.73039	1.53765	1.22398	1.22196	1.22196
514.324	1.48383	1.13419	0.916577	0.963253	0.963253
514.283	0.572339	0.662006	1.29363	1.30434	1.30434
514.268	0.71951	0.64043	0.808499	0.864674	0.864674
513.272	0.426278	1.11281	0.988593	0.981477	0.981477
513.11	0.0842705	0.130016	1.47265	1.44784	1.44784
512.355	1.42734	1.0107	0.887759	0.846479	0.846479
512.354	1.21305	1.02936	0.832087	0.810831	0.810831
512.267	0.401068	1.02544	0.910792	0.928344	0.928344
511.35	1.38157	1.09265	0.926557	0.903143	0.903143
511.349	1.38157	1.09265	0.926557	0.903143	0.903143
511.347	1.14326	1.31928	1.14775	1.10966	1.10966
511.115	0.918186	0.772601	0.999113	0.953242	0.953242
510.062	0.602755	0.782917	0.640235	0.673361	0.673361
510.02	1.40866	0.995839	0.805463	0.789361	0.789361
509.288	0.0859383	0.49655	0.443907	0.585082	0.585082
509.048	0.871123	0.904152	0.722142	0.689266	0.689266
509.028	1.69937	1.29498	1.10796	1.06366	1.06366
508.922	1.69419	1.39574	1.13807	1.08625	1.08625
508.275	1.25849	1.08084	0.879337	0.840749	0.840749
508.132	1.22704	1.01004	1.23145	1.19552	1.19552
508.046	0.453124	1.22805	0.981034	0.944131	0.944131
508.046	0.470236	0.473737	0.561423	0.625612	0.625612
507.273	1.34251	1.12035	0.8968	0.857263	0.857263
507.223	0.646427	1.58538	1.64464	1.67431	1.67431
507.043	0.811457	0.591625	0.888335	0.861238	0.861238
506.969	0.428126	0.470394	0.858299	0.864108	0.864108
506.125	1.28712	0.946188	1.2416	1.18434	1.18434
506.103	1.4522	1.08635	0.867163	0.873045	0.873045
505.258	1.57217	1.33077	1.07083	1.0215	1.0215
505.048	0.839341	0.694373	0.628588	0.611584	0.611584
504.078	1.43549	1.3029	1.10737	1.10125	1.10125
504.045	1.1575	0.870392	0.847038	0.81957	0.81957
503	0.352252	0.387556	1.01954	1.01719	1.01719
502.976	1.54159	1.09156	0.882036	0.86147	0.86147
502.029	1.30816	1.11225	0.894856	0.868902	0.868902
501.981	1.93297	1.392	1.14293	1.09891	1.09891
501.299	0.158239	0.890934	0.711975	0.808747	0.808747
501.239	0.622757	1.14162	1.16967	1.11532	1.11532
501.047	0.140544	0.592537	0.487128	0.465412	0.465412
501.026	1.49954	1.14413	0.929911	0.903613	0.903613
500.976	1.94024	1.39389	1.1322	1.08053	1.08053
500.961	0.728937	0.591272	1.46673	1.40496	1.40496
500.376	1.26015	1.16992	1.01601	1.04575	1.04575
500.376	1.24899	1.14787	1.00019	1.02734	1.02734
500.071	0.646347	0.543181	0.843694	0.80641	0.80641
500.055	0.798499	0.630401	0.773416	0.782998	0.782998
499.295	0.90255	1.42326	1.22907	1.19287	1.19287
499.294	0.849428	0.908796	0.778466	0.793088	0.793088
499.292	0.847687	0.911057	0.780265	0.795501	0.795501
499.292	0.169297	1.13174	1.03839	1.05502	1.05502
499.051	0.067856	0.524326	0.444138	0.428388	0.428388
498.93	0.810604	0.728027	1.47815	1.45788	1.45788
498.339	1.1919	0.864188	0.837479	0.798556	0.798556
498.289	0.195644	1.203	1.08138	1.08435	1.08435
498.289	0.83573	0.857193	0.748125	0.753427	0.753427
498.26	0.841778	0.751035	0.877088	0.877512	0.877512
497.957	1.53059	1.16674	1.17577	1.17251	1.17251
497.334	1.28876	0.936205	0.890865	0.859795	0.859795
497.334	1.28876	0.936205	0.890865	0.859795	0.859795
497.332	0.300747	0.34176	0.988954	0.992788	0.992788
496.987	1.07336	1.19014	0.981349	0.941919	0.941919
496.954	1.75684	1.26358	1.36511	1.30504	1.30504
496.272	1.46401	1.11684	0.979979	0.966041	0.966041
496.18	1.22767	1.01345	0.935406	0.904225	0.904225
496.087	1.88238	1.38096	1.28157	1.24154	1.24154
495.959	1.85204	1.33761	1.26652	1.24134	1.24134
495.118	0.696098	0.511522	0.40738	0.58028	0.58028
495.001	1.4141	1.06129	0.847938	0.808704	0.808704
494.957	1.80452	1.29189	1.35224	1.29216	1.29216
494.955	1.76616	1.25569	1.29694	1.24293	1.24293
492.202	0.90657	0.690007	0.554723	0.610668	0.610668
492.201	0.90657	0.690007	0.554723	0.610668	0.610668
491.228	1.17661	1.12269	0.897173	1.05566	1.05566
491.094	0.361868	0.422976	0.392373	0.384236	0.384236
491.093	0.361868	0.422976	0.392373	0.384236	0.384236
491.052	1.08278	1.2174	1.03513	1.02018	1.02018
491.05	1.23053	1.31293	1.05661	1.06581	1.06581
490.97	1.03244	1.35424	1.13996	1.11673	1.11673
490.882	1.0445	0.973336	0.79423	0.804876	0.804876
490.305	1.01267	1.27138	1.0155	0.997207	0.997207
490.305	1.01267	1.27138	1.0155	0.997207	0.997207
490.279	0.967735	0.897608	0.727877	0.698231	0.698231
490.11	0.880764	1.0292	0.823753	0.789773	0.789773
490.018	0.816623	0.618069	0.935657	0.954543	0.954543
489.303	1.2625	1.51566	1.20914	1.1668	1.1668
489.133	0.65579	0.551243	0.619882	0.63701	0.63701
489.071	1.08431	0.878133	0.777853	0.771055	0.771055
488.875	0.697471	0.837484	0.85487	0.832827	0.832827
488.309	1.17844	1.34235	1.07959	1.06714	1.06714
488.124	0.338574	0.566012	0.458483	0.59394	0.59394
488.101	0.943269	0.888539	1.26876	1.21024	1.21024
488.1	0.858092	0.91173	1.29112	1.2315	1.2315
488.047	1.31108	1.00687	1.5535	1.5687	1.5687
487.305	1.11443	1.52116	1.21439	1.17782	1.17782
487.132	1.67293	1.2151	1.05511	1.00773	1.00773
487.1	1.43748	1.25013	1.3155	1.2548	1.2548
487.1	1.43748	1.25013	1.3155	1.2548	1.2548
487.1	1.43748	1.25013	1.3155	1.2548	1.2548
487.068	1.59005	1.51821	1.37524	1.31172	1.31172
487.046	1.13045	1.04219	1.45769	1.4143	1.4143
486.939	1.70292	1.21073	0.963868	0.979337	0.979337
486.063	1.67689	1.50623	1.36023	1.29698	1.29698
486.05	1.1335	0.981061	1.54032	1.49522	1.49522
485.599	1.72072	1.29651	1.27612	1.24182	1.24182
485.281	1.74379	1.59483	1.33542	1.27709	1.27709
485.101	0.493079	1.11062	0.987433	0.964955	0.964955
485.096	1.8858	1.37762	1.26606	1.23958	1.23958
485.048	1.24176	1.08327	1.5261	1.48712	1.48712
485.036	0.827132	0.615724	0.557836	0.543792	0.543792
485.036	0.866048	0.669569	0.589103	0.567217	0.567217
485.002	1.53295	1.09234	0.939867	0.902304	0.902304
484.273	0.764659	0.948891	1.19123	1.14019	1.14019
484.133	0.0771158	0.617453	0.668799	0.660609	0.660609
484.133	0.0771158	0.617453	0.668799	0.660609	0.660609
484.08	0.656779	0.922055	0.759458	0.739365	0.739365
484.079	0.924077	0.724392	0.74981	0.755518	0.755518
483.272	0.330965	0.472166	0.470035	0.504118	0.504118
483.077	1.08613	0.88644	0.891501	0.883797	0.883797
482.293	0.900566	0.666379	1.62178	1.54647	1.54647
482.24	1.5078	1.2135	0.978138	0.936403	0.936403
481.984	0.453081	1.03772	1.24692	1.23203	1.23203
481.208	0.195226	1.4116	1.38757	1.38358	1.38358
481.129	0.950213	0.68095	0.847307	0.836557	0.836557
481.091	0.932672	0.725293	0.595779	0.612182	0.612182
481.049	0.834587	1.3451	1.0844	1.20119	1.20119
480.981	0.94243	0.702804	1.19468	1.17444	1.17444
480.086	1.07222	0.842114	0.814799	0.787396	0.787396
480.078	0.255517	0.643928	0.746868	0.913232	0.913232
480.068	1.07391	0.772671	0.856749	0.898334	0.898334
479.985	0.644147	0.473702	1.39057	1.3572	1.3572
479.094	0.306042	0.217125	0.543917	0.543876	0.543876
478.983	1.41293	1.07266	1.29095	1.2489	1.2489
478.164	1.351	0.973192	0.816816	0.912144	0.912144
478.09	0.609974	0.433254	0.73879	0.739502	0.739502
477.334	0.89735	0.741823	0.637525	0.660514	0.660514
476.992	0.888351	1.20182	0.960532	0.965849	0.965849
476.397	1.75114	1.26434	1.0727	1.02308	1.02308
476.248	0.507586	1.18792	0.958103	1.08146	1.08146
476.065	0.738266	1.26291	1.21804	1.16675	1.16675
475.224	0.250283	0.777221	0.620225	0.660464	0.660464
474.221	1.03374	1.35034	1.0755	1.02843	1.02843
474.22	1.02012	1.3579	1.08129	1.03189	1.03189
474.217	0.0601915	0.382946	0.845281	0.86463	0.86463
474.054	1.02469	0.73415	0.912014	0.935316	0.935316
473.99	0.285875	0.856166	0.727784	0.977807	0.977807
473.218	1.09827	1.33184	1.06579	1.02178	1.02178
473.102	0.817058	0.5858	0.578507	0.628512	0.628512
472.774	1.51283	1.15705	1.1037	1.06808	1.06808
472.203	0.632877	0.461554	0.945457	0.914488	0.914488
472.085	0.581685	0.417265	0.522562	0.498343	0.498343
472.048	0.613164	0.815797	0.649513	0.638386	0.638386
471.033	0.922341	0.764953	1.07009	1.06781	1.06781
469.339	1.79469	1.27249	1.08304	1.05555	1.05555
469.044	0.705054	0.740783	0.672657	0.706326	0.706326
467.126	0.775993	0.554712	1.06074	1.04079	1.04079
467.035	1.50834	1.08282	0.977812	0.951634	0.951634
467.035	1.50834	1.08282	0.977812	0.951634	0.951634
467.003	0.555209	1.11801	0.891527	1.00074	1.00074
467	0.294713	0.870697	1.43839	1.37184	1.37184
466.124	0.841339	0.604916	1.09032	1.06229	1.06229
465.946	0.673364	0.512547	0.77848	1.0363	1.0363
465.108	0.801345	0.681742	0.647341	0.950347	0.950347
465.007	0.6576	0.464865	0.532343	0.524135	0.524135
464.958	1.63027	1.15306	0.928951	0.966541	0.966541
464.957	1.63027	1.15306	0.928951	0.966541	0.966541
464.112	0.320176	0.671976	1.34748	1.2937	1.2937
464.082	1.75283	1.30833	1.15052	1.09954	1.09954
464.011	0.0531728	0.297019	0.566216	0.556176	0.556176
463.951	0.919243	0.6816	0.849531	1.087	1.087
463.352	0.605404	0.772772	1.01606	0.975067	0.975067
463.352	0.215306	0.630705	0.857292	0.838474	0.838474
463.267	0.133977	0.929226	0.744706	0.980234	0.980234
463.008	0.370466	0.279415	0.560238	0.566537	0.566537
462.962	1.1052	0.878011	0.838669	0.856803	0.856803
462.067	1.3921	1.02983	0.837226	0.812898	0.812898
462.008	0.665899	0.693651	0.609548	0.676759	0.676759
461.995	0.453564	0.747478	1.38571	1.42685	1.42685
461.007	1.02497	1.30155	1.06538	1.01651	1.01651
460.996	0.70394	0.562238	1.08544	1.03497	1.03497
460.994	1.31836	1.00172	1.41285	1.35888	1.35888
460.985	1.1463	0.835775	0.970633	0.93121	0.93121
459.156	1.42717	1.25026	1.01759	1.06368	1.06368
459.153	0.336878	0.484501	1.63642	1.56071	1.56071
459.135	1.51235	1.07845	0.945021	0.901723	0.901723
458.804	1.20312	1.31475	1.04789	1.0003	1.0003
458.07	0.21332	0.71253	0.647566	0.621659	0.621659
457.257	0.578832	1.22965	0.981769	1.05014	1.05014
457.094	1.26665	0.962861	0.799454	0.763024	0.763024
456.993	1.39781	1.23812	1.01133	0.98088	0.98088
456.807	1.34803	1.40334	1.18434	1.13602	1.13602
456.047	1.33967	0.948742	1.10795	1.0859	1.0859
455.096	1.53714	1.34853	1.13529	1.11151	1.11151
454.976	0.580221	1.22952	1.25535	1.24653	1.24653
454.918	1.65965	1.21383	1.29141	1.23886	1.23886
453.923	1.40231	1.05793	0.854892	0.941688	0.941688
453.039	0.794823	0.93808	1.21448	1.15802	1.15802
453.017	0.251811	1.08338	1.39755	1.34841	1.34841
452.921	1.77202	1.25644	1.20414	1.15515	1.15515
452.631	1.23443	0.90404	0.909537	0.951317	0.951317
452.332	1.27957	0.924256	0.821912	0.838408	0.838408
452.071	1.00023	0.718646	1.28978	1.31102	1.31102
452.05	1.07526	0.783002	0.785026	0.977814	0.977814
452.029	0.576062	1.27829	1.62346	1.55955	1.55955
451.925	1.81292	1.28183	1.19822	1.14659	1.14659
451.328	1.37877	1.05447	0.948574	0.945628	0.945628
451.049	0.346038	1.34825	1.11747	1.11581	1.11581
450.922	1.78878	1.26456	1.15248	1.10474	1.10474
450.031	0.862259	0.653172	0.812577	0.829444	0.829444
449.007	1.73674	1.32055	1.12432	1.07938	1.07938
448.138	0.499386	0.466806	0.388179	0.374569	0.374569
448.005	1.74802	1.35347	1.15706	1.13222	1.13222
447.17	0.897164	0.753731	0.619611	0.709586	0.709586
447.133	0.127697	0.401696	0.437713	0.417384	0.417384
446.152	0.467675	1.58673	1.26641	1.22484	1.22484
446.057	1.47799	1.04691	1.03888	1.00049	1.00049
446.057	1.47799	1.04691	1.03888	1.00049	1.00049
446.055	0.643293	0.562409	1.0311	1.13299	1.13299
445.2	1.06483	0.820393	0.876656	0.83788	0.83788
445.135	0.289406	1.15719	1.47293	1.40945	1.40945
445.053	1.32176	0.941481	1.16686	1.13404	1.13404
445.036	0.537711	0.438211	0.640254	0.639945	0.639945
445.021	0.394397	1.00254	0.815418	0.963823	0.963823
445.014	0.326826	0.809761	0.878636	0.856557	0.856557
444.979	1.01767	1.10863	0.91017	0.880486	0.880486
444.075	0.136862	0.196202	0.371447	0.364729	0.364729
444.074	0.11659	0.12666	0.269553	0.268914	0.268914
444.023	1.43796	1.25528	1.17106	1.13533	1.13533
443.039	0.723127	1.1266	1.47738	1.42544	1.42544
443.013	1.17725	1.08778	1.09619	1.08385	1.08385
442.985	1.37559	0.972639	0.774325	0.756557	0.756557
442.976	1.15613	1.03295	0.830198	0.93011	0.93011
442.193	1.22486	1.54139	1.31007	1.25052	1.25052
442.12	0.79805	0.861024	0.714615	0.681383	0.681383
442.017	1.26371	1.19976	1.04073	0.996188	0.996188
441.973	0.806969	1.1658	0.935817	0.937912	0.937912
441.356	0.213365	0.652336	0.595734	0.574985	0.574985
441.253	1.68869	1.65833	1.36563	1.30656	1.30656
441.153	0.0857222	0.307909	0.813169	0.8104	0.8104
441.06	0.726306	1.23559	1.28457	1.25041	1.25041
441.016	1.43833	1.23937	1.22161	1.16485	1.16485
440.997	0.910339	1.13121	0.954175	0.957932	0.957932
439.359	0.458992	0.516196	0.413389	0.536612	0.536612
439.107	0.584544	1.80331	1.57999	1.53428	1.53428
439.044	0.464825	0.908932	0.955085	0.923486	0.923486
438.945	1.32464	0.981285	0.818107	0.816899	0.816899
437.95	1.14152	0.808671	0.699511	0.670031	0.670031
437.693	0.924441	0.896171	0.725026	0.697094	0.697094
437.091	1.88944	1.33605	1.07773	1.09605	1.09605
437.07	0.18033	0.226637	0.339462	0.534047	0.534047
437.07	0.18033	0.226637	0.339462	0.534047	0.534047
437.008	1.01034	1.30415	1.30958	1.26502	1.26502
436.946	0.99319	0.70305	0.734501	0.73707	0.73707
436.94	0.521166	0.539418	0.945645	0.981507	0.981507
436.821	1.117	1.36099	1.13041	1.07784	1.07784
436.241	0.218839	0.830245	1.0327	0.99999	0.99999
436.176	1.58078	1.21352	1.00664	0.972627	0.972627
436.156	0.367429	0.452424	0.955623	1.03365	1.03365
436.054	0.267896	0.604254	0.816641	0.829997	0.829997
435.952	1.26416	0.90801	0.723568	0.689964	0.689964
435.152	0.777606	0.599221	1.61438	1.55526	1.55526
435.076	0.299829	0.581432	0.694942	0.744436	0.744436
435.057	1.43406	1.02781	1.07545	1.02564	1.02564
435.052	1.22345	0.865428	0.856975	0.865804	0.865804
435.043	1.10363	1.28127	1.0258	0.996229	0.996229
434.947	1.01965	0.723234	0.786267	0.759096	0.759096
434.826	1.47329	1.44851	1.17738	1.12601	1.12601
434.133	0.0453139	1.63371	1.34344	1.33787	1.33787
433.226	0.330034	0.804862	1.09061	1.09839	1.09839
433.225	0.384071	0.782299	1.12825	1.1828	1.1828
433.062	1.27542	1.05464	0.845335	0.821256	0.821256
432.981	0.943136	1.21702	1.02947	1.00925	1.00925
432.222	0.332	0.728829	1.11353	1.13679	1.13679
432.18	1.26777	1.59292	1.31348	1.28928	1.28928
432.134	0.152284	1.74097	1.47498	1.43157	1.43157
431.228	0.633797	0.894633	0.725086	0.728328	0.728328
431.079	1.12083	1.10935	0.9491	0.964552	0.964552
430.156	1.13427	1.20533	0.959483	0.978713	0.978713
429.086	0.127105	0.496348	0.741556	0.745908	0.745908
429.025	1.38785	1.08483	0.869217	0.859055	0.859055
428.81	0.757803	1.03666	0.830675	0.809914	0.809914
428.141	1.27796	1.26723	1.01778	0.973473	0.973473
428.068	0.0761224	1.01166	1.30377	1.24779	1.24779
428.026	1.83995	1.38647	1.21378	1.17268	1.17268
428.017	1.46295	1.0412	0.921219	0.880324	0.880324
427.044	0.871746	0.617206	0.695598	0.669205	0.669205
427.038	1.07501	0.761125	1.43193	1.38775	1.38775
427.019	1.74386	1.33962	1.10337	1.22292	1.22292
426.196	0.615449	1.47759	1.43519	1.38823	1.38823
426.128	1.30812	1.01863	1.61648	1.54936	1.54936
426.118	0.89632	0.643406	0.514775	0.522295	0.522295
426.086	0.0954217	0.940358	0.750915	1.09446	1.09446
426.084	0.265628	0.320286	0.737495	0.772269	0.772269
426.076	0.812121	0.577597	1.10463	1.1237	1.1237
426.068	0.442448	1.35918	1.15709	1.20361	1.20361
426.041	1.60808	1.1382	1.09911	1.04985	1.04985
425.227	1.45098	1.03584	0.954108	0.943467	0.943467
425.181	0.0767274	1.31004	1.69962	1.62491	1.62491
425.081	0.399635	0.49955	0.815612	0.841389	0.841389
425.063	1.00405	1.43894	1.20086	1.16117	1.16117
425.062	1.00405	1.43894	1.20086	1.16117	1.16117
425.04	1.15588	0.846458	1.11423	1.08453	1.08453
424.977	0.759305	0.537083	1.27046	1.23316	1.23316
424.078	0.647494	1.84202	1.50707	1.57482	1.57482
424.07	0.454593	1.40076	1.19927	1.21444	1.21444
424.06	0.657513	0.761789	1.26857	1.20965	1.20965
424.042	0.754201	0.549859	0.536962	0.799856	0.799856
424.033	1.11339	0.855044	0.741503	0.746166	0.746166
423.092	1.06644	1.1567	1.35472	1.29794	1.29794
423.029	1.19648	0.993961	1.30822	1.24764	1.24764
423.02	0.693912	1.51727	1.21451	1.17717	1.17717
422.23	1.26898	1.59312	1.45209	1.38804	1.38804
422.224	0.360773	1.20459	1.09801	1.06149	1.06149
422.093	0.278243	0.92393	0.830941	0.919674	0.919674
422.087	1.11337	1.16113	1.3555	1.3205	1.3205
422.047	1.03086	0.907663	0.915568	1.05644	1.05644
421.23	0.656374	0.808885	0.804339	0.767263	0.767263
421.227	1.2881	1.59962	1.42416	1.36062	1.36062
421.164	0.866469	0.883322	0.902847	1.00873	1.00873
421.04	0.662031	0.468026	0.588108	0.615899	0.615899
420.972	1.54389	1.25673	1.05396	1.01148	1.01148
420.226	0.793314	1.33662	1.21395	1.15827	1.15827
420.09	0.803973	0.702772	0.744337	0.743672	0.743672
420.059	0.673835	0.546631	1.23254	1.21873	1.21873
419.977	1.55027	1.09658	0.877178	0.855274	0.855274
419.141	0.780721	1.10193	0.941095	0.922466	0.922466
419.057	1.53999	1.09498	0.872296	0.846804	0.846804
419.018	1.84646	1.44724	1.31639	1.2591	1.2591
418.974	1.63972	1.22037	0.971754	0.9336	0.9336
418.229	0.888852	1.14825	1.01812	0.9884	0.9884
418.118	0.96918	0.978342	0.786241	0.794864	0.794864
416.995	1.27702	1.11322	0.93618	0.898104	0.898104
416.242	0.839274	1.2791	1.03251	1.01218	1.01218
415.062	0.650727	0.751015	0.761791	0.740825	0.740825
414.985	0.68853	1.09782	0.916092	0.876618	0.876618
414.958	0.0712715	0.365662	1.5827	1.51032	1.51032
414.886	1.49221	1.11591	0.894486	0.86556	0.86556
414.84	1.078	1.04526	0.849239	0.949098	0.949098
413.844	0.589189	0.751444	0.600007	0.686466	0.686466
413.171	1.06783	0.802781	0.63912	0.759861	0.759861
413.091	1.57903	1.14792	0.914097	0.890215	0.890215
413.08	1.56114	1.21084	0.963891	0.948264	0.948264
413.036	0.397076	1.24035	0.987565	0.979086	0.979086
413.001	1.36031	1.23955	1.15333	1.10109	1.10109
412.957	1.5946	1.12763	0.901826	0.869838	0.869838
412.844	1.41084	1.15919	0.974027	1.02497	1.02497
412.024	0.466112	0.359624	0.484831	0.491612	0.491612
411.109	0.133787	0.567607	0.979769	0.988962	0.988962
411.065	1.67278	1.40375	1.12906	1.07909	1.07909
411.024	0.356071	0.307817	0.53552	0.540259	0.540259
410.924	1.3352	1.00608	0.801219	0.804389	0.804389
410.237	1.53742	1.1279	0.94415	0.903156	0.903156
410.141	0.184048	0.198383	0.67705	0.779141	0.779141
410.072	0.778975	0.65826	0.750606	0.760604	0.760604
410.052	0.0229901	0.36951	0.337401	0.35478	0.35478
410.052	0.0229901	0.36951	0.337401	0.35478	0.35478
409.049	0.693488	1.21355	0.975255	0.949346	0.949346
409.048	0.693488	1.21355	0.975255	0.949346	0.949346
408.977	1.21223	0.88485	0.724238	0.771538	0.771538
408.968	0.571105	1.32043	1.11785	1.06899	1.06899
408.113	0.146612	0.169204	0.84093	0.877108	0.877108
408.091	1.14334	0.925546	1.08536	1.0398	1.0398
408.075	0.499176	0.39093	0.858875	0.876296	0.876296
407.281	1.21055	1.00977	0.806811	0.801811	0.801811
407.188	0.903744	0.736204	0.641792	0.688744	0.688744
407.124	0.563856	0.946434	0.763566	0.741598	0.741598
407.124	0.563856	0.946434	0.763566	0.741598	0.741598
407.099	0.173308	1.20461	1.87448	1.79515	1.79515
407.069	1.03575	0.97808	1.17639	1.12719	1.12719
407.037	1.24031	0.879196	0.718641	0.707772	0.707772
407.036	1.74597	1.23546	1.07972	1.02951	1.02951
407.014	0.562914	0.539337	0.490582	0.57753	0.57753
406.097	0.183693	1.31946	2.13732	2.03896	2.03896
406.097	0.164916	1.31873	2.14106	2.04245	2.04245
406.086	0.126872	1.17672	1.70476	1.63255	1.63255
405.913	1.09775	0.830526	0.669553	0.964488	0.964488
405.104	1.13042	0.807494	0.996211	0.951239	0.951239
404.958	0.14511	0.156632	0.306831	0.498318	0.498318
404.122	1.18023	0.865937	0.692368	0.721474	0.721474
404.086	0.5903	1.41953	1.15373	1.1362	1.1362
404.084	1.07098	1.35741	1.0972	1.08151	1.08151
404.003	1.3803	0.994831	1.23996	1.20019	1.20019
403.998	0.843567	0.628233	1.34694	1.29186	1.29186
403.033	0.266978	0.906809	0.736282	0.729926	0.729926
403.033	0.199808	0.855097	0.724075	0.736924	0.736924
403	1.57237	1.12099	1.13459	1.08642	1.08642
402.228	0.933419	1.31639	1.05248	1.01485	1.01485
402.164	0.781158	1.01081	0.984202	0.960751	0.960751
402.133	0.845752	0.655038	1.08493	1.07197	1.07197
402.087	0.34605	1.49629	1.22825	1.24198	1.24198
402.078	0.85298	1.14997	1.0847	1.0521	1.0521
402.077	1.23847	0.895421	0.898237	0.982911	0.982911
402.047	1.58095	1.23233	1.18347	1.14622	1.14622
401.115	0.148044	0.971182	0.811078	1.02298	1.02298
401.052	1.12518	0.837728	0.805715	0.827409	0.827409
401.005	1.60406	1.2834	1.04953	1.02657	1.02657
400.963	1.2687	1.07533	1.0799	1.0404	1.0404
400.111	0.144065	0.928811	0.768758	0.985818	0.985818
400.11	0.144065	0.928811	0.768758	0.985818	0.985818
400.101	0.148309	0.1194	1.59214	1.56549	1.56549
400.07	0.58402	1.3136	1.62894	1.55408	1.55408
398.978	1.89745	1.37901	1.35079	1.29547	1.29547
398.23	1.7367	1.5608	1.24509	1.18824	1.18824
398.039	1.48032	1.20378	1.2468	1.18943	1.18943
397.982	1.81528	1.33064	1.21349	1.20642	1.20642
397.227	1.67438	1.50248	1.19782	1.14287	1.14287
397.036	1.60256	1.34341	1.25123	1.19385	1.19385
396.98	1.82872	1.31914	1.34982	1.30851	1.30851
396.843	1.08534	1.22886	1.02497	0.984974	0.984974
396.148	1.59971	1.25158	1.12479	1.10512	1.10512
396.059	1.32675	0.938866	0.834942	0.838096	0.838096
396.046	1.27722	1.10158	0.892688	0.90477	0.90477
395.298	0.45977	0.837248	0.718366	0.736422	0.736422
395.095	1.00463	0.959868	0.9847	0.998152	0.998152
395.033	1.06942	1.07653	0.959461	0.9558	0.9558
395.033	0.901749	1.02577	0.885176	0.908577	0.908577
395.032	0.873789	1.05695	0.978327	0.974566	0.974566
394.988	0.986878	1.26455	1.01647	1.00231	1.00231
394.982	1.19649	1.03683	1.03137	0.987921	0.987921
394.95	1.38305	0.983273	0.801307	0.879445	0.879445
394.021	0.825382	0.842281	1.04347	1.10516	1.10516
393.266	0.153861	0.60699	0.809521	0.778024	0.778024
393.201	1.26687	1.38276	1.1234	1.07187	1.07187
393.075	1.51403	1.44531	1.21723	1.16573	1.16573
393.018	0.87974	0.896099	1.18393	1.13788	1.13788
393.009	0.383206	0.438234	0.870556	0.870118	0.870118
392.193	0.284721	0.976247	1.32026	1.30208	1.30208
392.154	0.0478564	1.59801	1.512	1.46378	1.46378
392.113	0.434379	0.374329	1.43394	1.49546	1.49546
392.07	1.37495	1.28809	1.05886	1.02612	1.02612
391.905	0.0534355	0.382308	0.467874	0.534969	0.534969
391.571	1.66211	1.25743	1.00529	0.978695	0.978695
391.209	0.345804	0.442408	1.19093	1.13718	1.13718
391.14	1.25815	1.06461	0.909592	0.900414	0.900414
391.055	0.558138	1.35734	1.0873	1.2217	1.2217
391.019	0.395748	0.869828	0.802828	0.778336	0.778336
391.016	1.80119	1.27414	1.04806	1.00169	1.00169
390.102	1.10559	1.38615	1.61743	1.54221	1.54221
390.075	0.0767456	0.375341	1.75707	1.6882	1.6882
389.23	0.312805	0.413456	1.55821	1.5164	1.5164
388.828	1.53301	1.35115	1.10111	1.09396	1.09396
388.156	0.755074	1.37878	1.12006	1.0686	1.0686
388.1	1.21023	0.865341	0.688841	0.772472	0.772472
388.042	0.189907	0.93755	0.786227	0.830806	0.830806
387.977	0.345359	0.423536	0.354406	0.445598	0.445598
387.977	0.345359	0.423536	0.354406	0.445598	0.445598
387.042	0.552457	1.38894	1.15787	1.12169	1.12169
387.041	0.518637	1.32608	1.13686	1.1051	1.1051
386.974	1.0935	0.773289	0.685129	0.693944	0.693944
386.234	0.362159	1.26092	1.01189	0.967276	0.967276
386.233	0.258629	1.26748	1.0196	0.974622	0.974622
386.144	1.0824	1.25786	1.12704	1.09282	1.09282
386.094	0.885655	0.696227	0.588159	0.613397	0.613397
386.074	0.478911	0.426251	0.70996	0.949199	0.949199
386.074	0.478911	0.426251	0.70996	0.949199	0.949199
386.033	1.18521	1.15974	0.923154	0.882239	0.882239
385.991	1.00746	0.724758	0.577043	0.553377	0.553377
385.99	0.976153	0.693239	0.570675	0.546143	0.546143
385.116	0.165327	0.151644	1.26948	1.21838	1.21838
385.086	1.45384	1.08209	0.878285	0.838161	0.838161
385.051	0.354871	0.314817	1.25159	1.20226	1.20226
385.023	1.5512	1.20308	0.963071	0.983255	0.983255
385.021	1.78296e-05	1.22401	1.1316	1.10975	1.10975
385.016	0.514693	0.663103	1.34591	1.28466	1.28466
384.125	1.47367	1.07387	1.043	1.00191	1.00191
384.117	1.09391	1.25524	1.13212	1.0982	1.0982
384.05	1.16694	0.830676	0.663357	0.637494	0.637494
384.031	1.52203	1.09571	0.90513	0.886155	0.886155
383.93	0.0505555	0.176407	0.446686	0.80789	0.80789
383.122	1.55591	1.11861	1.06651	1.02813	1.02813
383.115	1.05442	0.938447	0.908649	0.881409	0.881409
383.104	0.21722	0.181958	0.602169	1.08524	1.08524
383.047	1.15737	0.819829	0.65279	0.634922	0.634922
383.03	1.39452	1.05624	0.847974	0.835927	0.835927
383.027	1.11422	1.12311	1.03945	1.00931	1.00931
383.003	1.39442	1.00145	1.33495	1.32338	1.32338
382.995	0.911191	1.29859	1.05938	1.01012	1.01012
382.114	1.02362	0.926292	0.971572	0.926706	0.926706
382.109	0.463436	0.510339	1.25338	1.19768	1.19768
382.101	0.755296	0.654177	0.824466	1.1	1.1
382.074	0.856906	0.706661	0.629604	0.94039	0.94039
382.008	0.95581	0.698869	0.851854	0.812507	0.812507
381.232	1.3982	1.18337	0.98924	0.967269	0.967269
381.141	0.716516	0.545808	0.698176	0.678732	0.678732
381.11	1.31022	1.08953	1.26643	1.21794	1.21794
381.068	1.48106	1.05079	1.02203	1.02623	1.02623
381.046	0.898304	1.61144	1.3349	1.33176	1.33176
381.039	1.16457	1.09928	0.907888	0.982651	0.982651
381.005	1.42675	1.0326	1.13895	1.08878	1.08878
380.987	1.58135	1.22246	1.00634	0.988702	0.988702
380.714	1.0656	0.757162	1.40993	1.34437	1.34437
380.23	1.64934	1.35564	1.09224	1.04825	1.04825
380.229	1.64934	1.35564	1.09224	1.04825	1.04825
380.141	0.221802	0.621887	1.50221	1.44184	1.44184
380.005	1.85918	1.35583	1.28609	1.22841	1.22841
380.004	1.53664	1.141	1.01548	0.969738	0.969738
379.004	1.52234	1.07951	1.3665	1.3088	1.3088
379.002	0.452221	1.15291	1.09349	1.23376	1.23376
378.993	1.42306	1.23519	1.23437	1.18381	1.18381
378.661	1.17966	0.947289	0.755891	0.804656	0.804656
378.159	0.100221	0.0841162	0.554983	0.981605	0.981605
378.138	0.677909	0.64802	0.520426	0.697737	0.697737
378.104	0.943229	1.13266	1.10076	1.18501	1.18501
378.098	0.739926	0.541729	0.454096	0.53597	0.53597
378.098	1.30659	1.05061	1.61307	1.53815	1.53815
377.653	0.908756	0.730136	0.605081	0.807494	0.807494
376.977	1.7546	1.35565	1.12604	1.07367	1.07367
376.977	0.386109	0.421792	0.535956	0.517536	0.517536
376.096	1.64937	1.25755	1.03012	1.01695	1.01695
375.179	0.00415376	1.53086	1.22049	1.25654	1.25654
375.131	0.491491	0.501222	1.11376	1.18351	1.18351
375.13	0.60456	0.445676	1.10004	1.14296	1.14296
375.022	0.758996	0.583953	0.524161	0.52034	0.52034
375.022	0.758996	0.583953	0.524161	0.52034	0.52034
374.939	0.441776	0.936856	1.09579	1.05189	1.05189
374.805	1.19481	1.27836	1.14723	1.10355	1.10355
374.045	1.07809	0.809774	1.07081	1.07964	1.07964
374.043	0.837802	0.751777	0.647889	0.680766	0.680766
374.036	0.130293	0.204508	0.275616	0.286323	0.286323
373.125	0.884287	1.09127	1.25731	1.20261	1.20261
373.068	1.24303	0.885718	0.803056	0.837024	0.837024
373.04	0.48096	0.592951	1.44389	1.37859	1.37859
373.026	0.388247	1.43376	1.15817	1.15961	1.15961
373.022	0.0281939	0.152009	0.211277	0.20147	0.20147
372.984	0.374025	0.410935	0.644724	0.767155	0.767155
372.864	1.64328	1.20763	0.979646	0.94436	0.94436
372.086	1.69459	1.29954	1.04777	1.00824	1.00824
372.039	1.65282	1.18985	1.01157	0.977445	0.977445
372.039	0.504998	0.364634	1.37403	1.31256	1.31256
371.982	0.103821	0.189445	0.291308	0.59394	0.59394
371.671	1.17696	0.933396	0.817037	0.881045	0.881045
371.208	0.560236	0.414375	0.423386	0.440059	0.440059
371.083	1.41891	1.30064	1.07296	1.03951	1.03951
371.072	1.06959	0.761595	1.152	1.22153	1.22153
371.069	1.68373	1.30683	1.29722	1.2438	1.2438
370.979	0.163755	0.398249	0.463258	0.615344	0.615344
370.664	0.90129	1.08349	0.869217	0.865595	0.865595
370.137	0.552348	1.23947	1.54624	1.4745	1.4745
370.079	1.32823	1.10409	1.0935	1.0508	1.0508
370.069	1.04505	0.751139	1.27621	1.35146	1.35146
369.156	1.15668	0.852038	0.896346	0.93112	0.93112
369.119	0.421258	1.21975	1.015	1.02294	1.02294
369.098	0.186751	0.233623	0.477945	0.672578	0.672578
369.079	0.844316	0.701334	0.965812	0.94303	0.94303
369.008	0.636521	0.515727	0.44404	0.517177	0.517177
368.183	0.462602	1.241	0.989788	0.9534	0.9534
368.109	0.0681246	0.180268	1.72677	1.64838	1.64838
368.037	0.209984	1.17912	1.008	1.00024	1.00024
368.028	0.965417	0.739865	0.682606	0.71874	0.71874
367.172	0.230429	0.605939	0.695318	0.755675	0.755675
367.122	0.255586	1.1929	1.27895	1.2685	1.2685
367.105	0.08886	0.0992369	1.7262	1.64676	1.64676
367.089	1.29889	1.19685	1.03158	0.990535	0.990535
367.04	1.15073	0.813471	0.658398	0.650133	0.650133
367.007	0.87429	0.858565	0.6918	0.761225	0.761225
366.847	0.92854	0.869341	0.701452	0.808273	0.808273
366.192	0.992358	1.06787	0.933024	0.90964	0.90964
366.171	0.129608	0.268876	0.629468	0.616995	0.616995
366.161	0.677641	0.989099	0.790915	0.79681	0.79681
366.109	0.193519	0.212946	1.61437	1.54343	1.54343
366.075	1.38704	1.95494	1.56694	1.49661	1.49661
366.066	1.67955	1.35432	1.15281	1.09929	1.09929
366.039	1.24555	0.886886	0.706028	0.679962	0.679962
365.997	0.409627	0.53475	0.428041	0.425838	0.425838
365.986	1.10282	0.950235	0.778393	0.849233	0.849233
365.18	0.703881	0.806654	0.714031	0.736703	0.736703
365.167	0.890857	0.7437	1.14583	1.10562	1.10562
365.136	1.36483	1.00818	1.37243	1.30975	1.30975
365.071	1.57115	1.86879	1.52375	1.46065	1.46065
365.06	0.295172	1.33985	1.12881	1.07997	1.07997
365.059	0.295172	1.33985	1.12881	1.07997	1.07997
365.036	1.21376	0.862904	0.68826	0.662258	0.662258
365.004	0.395998	1.13426	1.02786	1.05575	1.05575
364.988	0.694106	0.670626	0.829288	0.861417	0.861417
364.176	1.02934	1.03987	0.942662	0.924713	0.924713
364.164	0.405905	1.40864	1.13811	1.13758	1.13758
364.162	0.243509	0.533145	0.818593	0.782205	0.782205
364.152	0.784962	1.14174	0.915065	0.984822	0.984822
364.136	1.03569	1.04476	1.4113	1.36444	1.36444
364.118	0.179521	1.32146	1.22401	1.47027	1.47027
364.087	0.252944	1.19216	0.956634	1.01755	1.01755
364.087	0.252944	1.19216	0.956634	1.01755	1.01755
364.086	0.535824	0.989643	1.66476	1.61456	1.61456
364.066	0.789004	0.822992	1.01993	1.03321	1.03321
364.055	1.63392	1.15503	0.966635	0.945098	0.945098
364.051	1.33329	0.970687	0.953628	0.911074	0.911074
363.133	1.04179	1.051	1.37773	1.32611	1.32611
363.115	0.183379	0.13452	0.894727	1.03917	1.03917
363.04	1.04446	1.16812	0.991879	0.976379	0.976379
363.02	1.03758	0.733728	0.98823	0.943777	0.943777
362.167	0.51709	1.12259	0.895092	0.865379	0.865379
362.143	1.54913	1.10585	0.915437	0.910914	0.910914
362.103	0.182756	1.47055	1.24516	1.57513	1.57513
362.05	1.54015	1.08948	0.902859	0.876101	0.876101
362.023	0.893422	0.843013	0.940964	0.897687	0.897687
362.016	0.401504	0.382359	0.505907	0.562518	0.562518
361.14	1.7911	1.28246	1.13337	1.08136	1.08136
361.127	0.590066	0.468188	1.09034	1.0503	1.0503
361.124	0.102462	1.05756	1.02477	1.05278	1.05278
361.038	1.47005	1.25162	1.00211	0.971303	0.971303
360.994	1.29787	1.22923	1.00488	1.00332	1.00332
360.13	1.21942	0.997239	0.895557	0.907505	0.907505
360.061	1.58901	1.14804	1.08019	1.03114	1.03114
360.029	1.42382	1.00985	1.17015	1.12502	1.12502
360.016	1.35622	0.96626	0.77232	0.73686	0.73686
360.008	0.575336	0.406757	0.790442	0.800848	0.800848
359.569	0.445571	1.56765	1.24785	1.20832	1.20832
359.125	1.46966	1.03953	0.928272	0.901773	0.901773
359.109	0.838338	1.07788	0.980148	0.945585	0.945585
359.098	0.14831	1.0193	0.840419	0.975507	0.975507
359.093	0.852946	0.794835	0.708484	0.79263	0.79263
359.087	0.416605	1.04766	0.898234	0.856467	0.856467
359.058	1.40788	1.14751	0.970897	0.926421	0.926421
359.045	0.446829	0.403482	0.473266	0.508086	0.508086
359.015	1.44732	1.02396	0.824268	0.787759	0.787759
359.004	0.770505	1.00224	1.46633	1.4511	1.4511
358.148	0.393273	0.45628	1.31838	1.25983	1.25983
358.107	0.261948	2.05216	1.90846	1.8686	1.8686
358.107	0.261948	2.05216	1.90846	1.8686	1.8686
358.044	1.66406	1.19806	0.976991	0.934768	0.934768
358.031	0.510447	1.15744	1.10658	1.08438	1.08438
358.003	0.661463	1.0312	1.45156	1.44518	1.44518
357.998	1.30675	1.1371	0.935478	0.911076	0.911076
357.125	1.11206	1.10854	1.14144	1.10747	1.10747
357.105	0.388103	2.07921	1.95568	1.90187	1.90187
357.104	0.388103	2.07921	1.95568	1.90187	1.90187
357.089	1.70935	1.21076	0.998899	0.952854	0.952854
357.057	0.324334	0.30538	0.248663	0.264167	0.264167
357.057	0.324334	0.30538	0.248663	0.264167	0.264167
357.032	0.348563	0.899749	0.782203	0.870138	0.870138
357.031	0.255416	0.975232	0.832326	0.898268	0.898268
357.02	1.01144	0.812637	1.21785	1.17564	1.17564
357	0.722849	1.11638	1.355	1.35097	1.35097
356.942	1.48427	1.1164	1.04285	0.998282	0.998282
356.121	0.934946	1.17764	1.23067	1.18316	1.18316
356.092	1.6556	1.27435	1.0198	1.01089	1.01089
356.091	1.6556	1.27435	1.0198	1.01089	1.01089
356.089	0.0112233	0.501558	1.01753	0.97289	0.97289
356.059	1.30309	0.931752	1.20552	1.15363	1.15363
355.946	1.15315	0.87231	0.850489	0.903539	0.903539
355.098	0.869509	0.806381	1.13712	1.10927	1.10927
355.088	1.66874	1.23216	0.982694	0.963256	0.963256
355.077	0.795863	0.820288	0.672142	0.739343	0.739343
355.025	0.383375	0.561035	0.724547	0.727791	0.727791
355.006	1.29811	0.926994	1.08799	1.03771	1.03771
354.995	0.655813	0.493816	0.799106	0.762313	0.762313
354.979	0.772221	0.723624	1.11138	1.05982	1.05982
354.978	0.772221	0.723624	1.11138	1.05982	1.05982
354.943	1.52143	1.0834	1.12742	1.08718	1.08718
354.22	1.55772	1.19344	0.963133	0.918657	0.918657
354.203	1.81925	1.29082	1.05263	1.00368	1.00368
354.152	0.301014	0.324147	0.334142	0.326329	0.326329
354.076	1.19846	1.42261	1.13261	1.08289	1.08289
354.062	1.3425	1.14583	0.954548	0.944431	0.944431
353.996	0.906769	0.694487	0.861512	0.837739	0.837739
353.949	1.88622	1.33653	1.13373	1.08151	1.08151
353.108	1.19662	1.25125	1.01596	1.11238	1.11238
353.073	1.02472	1.33285	1.06111	1.01647	1.01647
353.04	1.18582	0.91392	0.750458	0.715581	0.715581
353.028	0.333883	0.502394	1.03543	1.1073	1.1073
353.009	0.861806	0.621893	0.750649	0.730839	0.730839
353.009	0.861806	0.621893	0.750649	0.730839	0.730839
352.989	0.464117	0.653697	0.521396	0.706298	0.706298
352.945	1.78782	1.26977	1.20365	1.15767	1.15767
352.832	0.709501	0.657439	1.00228	0.976055	0.976055
352.824	1.5119	1.29665	1.03423	1.01078	1.01078
352.125	1.25327	1.45945	1.24656	1.34794	1.34794
352.06	0.649983	0.548229	0.786776	0.836922	0.836922
351.997	0.893928	0.683783	0.865019	0.837692	0.837692
351.982	0.52981	1.14575	1.31219	1.26239	1.26239
351.223	0.253382	1.24584	0.999322	0.986987	0.986987
351.2	0.764239	0.75517	0.910573	0.903252	0.903252
351.181	1.00609	1.18452	1.06778	1.07267	1.07267
351.152	0.204967	0.447257	1.2125	1.15714	1.15714
351.133	0.380872	0.765606	0.616475	0.791822	0.791822
351.078	0.696567	0.89245	0.724521	0.714951	0.714951
351.057	0.537182	0.542518	0.85831	0.936639	0.936639
351.057	0.133906	0.136509	0.340535	0.733169	0.733169
351.057	0.537494	0.479112	1.21853	1.28632	1.28632
350.219	0.494113	1.04056	0.875641	0.845045	0.845045
350.219	0.257105	0.982496	0.819454	0.806736	0.806736
350.197	0.794688	0.783835	0.861195	0.859776	0.859776
350.197	0.794688	0.783835	0.861195	0.859776	0.859776
350.195	1.07178	0.85984	0.758554	0.846009	0.846009
350.083	0.980278	0.693146	1.18951	1.25354	1.25354
350.08	0.955046	1.55495	1.25046	1.19599	1.19599
350.079	0.955046	1.55495	1.25046	1.19599	1.19599
350.075	0.948215	0.872477	0.694492	0.71252	0.71252
350.016	0.046	0.0762876	0.0629502	0.333485	0.333485
349.09	0.978687	0.703162	1.22767	1.31904	1.31904
349.076	1.1251	1.4945	1.20986	1.1587	1.1587
349.075	0.27358	0.598934	0.48447	0.489295	0.489295
349.075	0.0995131	0.35842	0.495841	0.472989	0.472989
348.971	0.425375	0.4819	1.45149	1.40714	1.40714
348.945	1.69952	1.24085	1.00318	1.00233	1.00233
348.578	1.28384	1.35727	1.08056	1.05534	1.05534
348.086	1.05872	0.749689	1.23428	1.29311	1.29311
348.078	0.9526	0.859053	0.683802	0.70486	0.70486
348.076	1.41327	1.15526	0.944154	0.90028	0.90028
348.043	0.489514	1.57365	1.57869	1.50605	1.50605
347.27	0.139886	0.793064	0.695539	0.733371	0.733371
347.096	1.13163	1.05122	0.857276	0.828891	0.828891
347.075	0.0801963	0.220125	0.589673	0.885623	0.885623
347.074	0.0249784	0.196964	0.570457	0.879044	0.879044
347.047	1.20684	0.856656	1.14161	1.14719	1.14719
347.046	1.45335	1.19675	0.987613	1.00734	1.00734
347.039	0.894487	0.701394	0.959832	0.931353	0.931353
347.032	1.37969	1.30357	1.44454	1.37817	1.37817
347.026	1.24749	0.887708	0.708482	0.680686	0.680686
347.023	1.54522	1.2374	0.994465	0.966797	0.966797
346.125	0.949133	0.719386	0.833141	0.879746	0.879746
346.065	0.00641341	1.19275	1.62973	1.55472	1.55472
346.05	0.578192	0.560599	1.44324	1.38613	1.38613
346.036	1.51576	1.13081	1.25787	1.23425	1.23425
346.03	0.798099	0.97509	1.13942	1.0906	1.0906
346.013	1.73016	1.22355	0.973941	0.933329	0.933329
346.012	1.03064	0.875108	0.876267	0.837352	0.837352
345.144	1.72808	1.29824	1.03344	0.994157	0.994157
345.097	1.03251	0.7928	0.713769	0.70292	0.70292
345.076	0.655018	0.474544	1.07786	1.12734	1.12734
345.055	0.939223	0.677535	0.54351	0.577807	0.577807
345.042	1.11116	0.792372	0.630748	0.603263	0.603263
345.035	1.48459	1.15047	1.48163	1.4143	1.4143
345.029	0.772217	0.934738	0.751573	0.897045	0.897045
345	0.981482	0.76551	0.626216	0.650235	0.650235
344.154	0.665267	0.539735	0.855704	1.20871	1.20871
344.135	0.373844	0.502909	0.700671	0.739927	0.739927
344.073	0.836653	0.669701	1.14925	1.14466	1.14466
344.07	0.0578785	1.49912	1.20383	1.33183	1.33183
344.038	1.26546	0.979115	1.44621	1.38289	1.38289
343.091	0.947998	0.671634	0.666169	0.688998	0.688998
343.078	0.164794	1.40613	1.22911	1.27905	1.27905
343.041	0.324809	0.4038	0.692438	0.672531	0.672531
343.041	0.324809	0.4038	0.692438	0.672531	0.672531
343.037	1.42999	1.06452	1.47827	1.41323	1.41323
342.105	1.2256	0.900557	0.809267	0.820649	0.820649
342.079	1.56474	1.47343	1.20222	1.14946	1.14946
342.074	0.231058	0.644362	1.61095	1.65364	1.65364
342.074	0.680318	1.8502	1.55367	1.70359	1.70359
342.028	0.86427	0.636805	1.25092	1.19316	1.19316
341.122	0.692285	0.4895	0.543127	0.580544	0.580544
341.109	1.05034	0.800063	0.818997	0.804981	0.804981
341.082	0.435302	0.364957	1.34448	1.30324	1.30324
341.06	1.42024	1.04652	0.841458	0.863292	0.863292
341.052	0.737661	0.705386	0.751304	0.7185	0.7185
341.039	0.172827	1.1942	1.05628	1.01187	1.01187
341.006	1.2685	1.35113	1.0979	1.05545	1.05545
341.005	1.21352	1.4199	1.14543	1.11317	1.11317
340.203	1.12226	0.924151	0.802896	0.846791	0.846791
339.973	0.262701	0.213924	0.328357	0.690695	0.690695
339.038	0.514951	0.492955	0.715039	0.711718	0.711718
338.969	0.478991	0.356613	0.452966	0.44391	0.44391
338.93	1.00079	0.7095	0.789818	0.79018	0.79018
338.93	1.08041	0.768471	0.858996	0.840474	0.840474
338.11	0.35321	1.15239	0.944147	1.0398	1.0398
338.087	0.874358	0.982579	0.895712	0.904272	0.904272
338.067	0.20229	1.13096	0.900955	1.00082	1.00082
338.066	1.71948	1.26011	1.01022	0.974225	0.974225
338.058	1.24339	0.878961	0.732895	0.701357	0.701357
338.055	0.157216	0.244507	1.13744	1.18111	1.18111
337.974	0.279686	0.387341	0.574601	0.677587	0.677587
337.185	1.51419	1.61261	1.28376	1.2243	1.2243
337.151	0.0984711	0.246714	0.70966	0.820069	0.820069
337.151	0.0984711	0.246714	0.70966	0.820069	0.820069
337.101	0.988612	1.5727	1.37765	1.35565	1.35565
337.089	1.17644	0.963095	0.815295	0.796896	0.796896
337.083	0.297151	0.293311	0.526049	0.504553	0.504553
337.062	1.39656	0.988183	1.00712	0.987133	0.987133
337.051	1.44623	1.27185	1.06541	1.01819	1.01819
337.044	1.27386	1.45536	1.4896	1.48841	1.48841
337.015	0.981811	1.09007	0.86823	0.882762	0.882762
337.015	0.492731	0.452717	0.671261	0.803108	0.803108
337.015	0.391468	0.343772	1.32994	1.273	1.273
336.995	0.48706	0.348716	0.290455	0.703867	0.703867
336.984	0.709107	0.535425	0.677461	0.711106	0.711106
336.971	0.355575	0.327083	0.44423	0.430436	0.430436
336.887	1.42516	1.09103	0.966098	0.993895	0.993895
336.859	1.30906	1.42146	1.19454	1.15449	1.15449
336.181	1.07875	1.07889	0.964414	0.946014	0.946014
336.062	1.31583	1.27135	1.02376	0.980222	0.980222
336.053	0.473434	0.952396	0.777845	0.857807	0.857807
336.028	1.4985	1.27143	1.09066	1.04148	1.04148
336.019	1.48514	1.41704	1.22678	1.16972	1.16972
336.007	0.544546	1.87689	1.64706	1.5952	1.5952
335.98	0.729324	0.523993	0.472353	0.510447	0.510447
335.191	1.46167	1.47453	1.23842	1.19046	1.19046
335.074	0.83526	0.753668	1.99307	1.93201	1.93201
335.074	0.429802	1.05335	1.03805	0.989786	0.989786
335.066	0.896488	0.639979	0.572846	0.641398	0.641398
335.062	0.619355	0.931344	0.809782	0.949522	0.949522
335.05	0.15633	1.12953	0.985477	1.05335	1.05335
335.049	0.15633	1.12953	0.985477	1.05335	1.05335
334.999	0.736686	0.869237	1.11951	1.12107	1.12107
334.997	0.348803	0.298342	0.617778	0.601108	0.601108
334.843	0.873507	1.12601	1.00986	0.964732	0.964732
334.127	0.846027	0.898454	0.810876	0.816619	0.816619
334.091	0.176751	0.481705	1.25958	1.23315	1.23315
334.082	1.06789	1.08944	1.10536	1.07389	1.07389
334.062	0.906221	0.660354	0.702952	0.834995	0.834995
334.043	1.33635	0.946773	0.784657	0.748458	0.748458
334.017	0.534215	0.43324	0.848287	0.828514	0.828514
333.094	0.889387	1.23421	1.00286	0.956842	0.956842
333.058	1.02771	0.773419	0.812399	0.885049	0.885049
333.015	0.585139	0.492282	0.633141	0.646644	0.646644
333.014	0.862709	0.860626	0.785646	0.789597	0.789597
332.981	1.04757	1.34485	1.11891	1.0863	1.0863
332.837	1.16988	1.0157	0.808493	0.847753	0.847753
332.059	0.189992	0.383219	1.07273	1.11388	1.11388
332.038	1.51903	1.10005	0.876032	0.835979	0.835979
331.969	0.615254	1.51531	1.24394	1.19261	1.19261
331.128	0.531607	0.777445	0.670159	0.645905	0.645905
331.125	1.2455	1.25342	1.01329	1.14664	1.14664
331.027	0.769557	0.545484	0.542871	0.558892	0.558892
331.013	0.798413	1.31241	1.05306	1.00814	1.00814
330.851	0.32585	0.811564	0.898871	0.883405	0.883405
330.841	1.47704	1.28478	1.02663	1.0262	1.0262
330.171	0.912911	1.10947	1.07048	1.08003	1.08003
330.13	0.427933	0.615134	0.777944	0.812219	0.812219
330.122	0.0273124	0.9163	0.883428	0.867572	0.867572
330.122	1.6589	1.2162	1.00224	0.96928	0.96928
330.079	1.04522	1.03448	0.842654	0.88894	0.88894
330.079	0.995639	0.991081	0.82644	0.887103	0.887103
330.063	0.840037	1.09325	0.883825	0.846826	0.846826
330.022	1.22485	0.871033	0.795825	0.807526	0.807526
330.002	1.14788	1.16298	0.960308	0.915719	0.915719
329.999	0.158941	0.334718	0.383586	0.370739	0.370739
329.926	0.867876	0.61808	0.521879	0.585176	0.585176
329.11	1.27645	1.01248	0.833096	0.868192	0.868192
329.099	1.33498	1.10442	1.08415	1.03511	1.03511
329.086	0.38865	0.791852	1.12002	1.12782	1.12782
329.051	0.753811	1.48161	1.26507	1.20642	1.20642
329.049	0.777637	0.609465	0.486576	0.492751	0.492751
328.825	0.828712	0.906709	0.72607	0.739753	0.739753
328.182	1.30535	1.5422	1.26873	1.21252	1.21252
328.159	0.233505	0.588245	1.6399	1.63445	1.63445
328.138	0.25003	0.185212	0.920291	0.902945	0.902945
328.116	0.0635182	0.343889	1.02165	0.980172	0.980172
328.107	1.33874	1.10484	1.09131	1.07329	1.07329
328.078	0.435162	1.15106	0.979872	0.948552	0.948552
328.05	0.402589	0.853342	0.690403	0.672093	0.672093
328.049	0.402589	0.853342	0.690403	0.672093	0.672093
328.046	0.767536	1.05218	2.00859	1.92694	1.92694
328.008	0.0902382	1.40645	1.20874	1.22073	1.22073
327.95	0.128043	1.57583	1.25534	1.21591	1.21591
327.552	0.748582	0.773243	0.768728	0.741966	0.741966
327.129	0.405822	1.09302	0.87042	0.95281	0.95281
327.114	0.259345	0.576694	1.01607	1.01727	1.01727
327.067	0.396524	1.21431	0.977522	0.932068	0.932068
327.063	0.0129599	1.43856	1.51715	1.48973	1.48973
327.051	0.618455	1.17474	1.01663	1.0329	1.0329
327.046	0.288221	0.829218	0.674956	0.672572	0.672572
326.965	0.364815	1.49837	1.19635	1.18766	1.18766
326.964	1.71558	1.2408	0.992201	0.963867	0.963867
326.828	0.980661	1.35014	1.08256	1.03513	1.03513
326.575	0.870362	0.661741	0.806797	0.797959	0.797959
326.187	1.48492	1.5087	1.20751	1.15292	1.15292
326.11	0.461673	0.687982	1.17379	1.1565	1.1565
326.097	0.864375	1.25942	1.45687	1.40169	1.40169
326.095	0.761353	0.61669	1.27081	1.21194	1.21194
326.074	0.796135	0.58349	0.720044	0.729238	0.729238
326.069	0.960469	0.701764	0.559852	0.545013	0.545013
326	1.55334	1.32225	1.16884	1.11688	1.11688
325.114	1.75601	1.48169	1.17946	1.12467	1.12467
325.108	0.116175	0.911846	0.996118	0.956347	0.956347
325.097	0.0686325	1.55418	1.96238	1.87323	1.87323
325.086	0.135886	0.965354	1.6246	1.54904	1.54904
325.078	0.379241	0.408924	0.370452	0.696903	0.696903
325.066	0.0138221	1.11279	1.37304	1.38005	1.38005
325.042	0.269415	0.980879	0.885007	0.932642	0.932642
325.011	0.694425	0.861456	0.775777	0.782602	0.782602
324.996	0.700687	1.11302	0.919	0.876268	0.876268
324.543	0.695192	0.823547	0.73269	0.701123	0.701123
324.13	0.166524	0.211491	1.50069	1.47219	1.47219
324.094	0.210089	0.971189	0.804831	1.01396	1.01396
324.094	0.182255	1.60639	2.01725	1.92443	1.92443
324.07	1.22892	1.27437	1.02202	0.977195	0.977195
324.042	1.02018	1.09668	0.882534	0.843612	0.843612
324.027	1.47784	1.09161	0.970077	0.936013	0.936013
324.027	1.48462	1.09293	0.970466	0.936057	0.936057
323.209	1.62647	1.40948	1.12223	1.07004	1.07004
323.209	1.62647	1.40948	1.12223	1.07004	1.07004
323.169	1.464	1.44467	1.15318	1.09976	1.09976
323.047	1.39964	1.17846	0.938206	1.06422	1.06422
323.016	0.765763	0.580878	0.463596	0.715629	0.715629
322.996	1.43984	1.03385	0.881321	0.843556	0.843556
322.87	0.707315	0.82162	0.718262	0.82604	0.82604
322.083	1.48496	1.21361	1.00229	0.957374	0.957374
322.061	0.755786	1.17743	1.10661	1.12325	1.12325
322.052	0.321461	0.581683	0.634555	0.607005	0.607005
322	1.0359	0.732736	0.755685	0.754086	0.754086
321.954	0.663013	0.508712	0.412308	0.639541	0.639541
321.173	1.01838	0.748761	1.07258	1.02402	1.02402
321.173	1.01838	0.748761	1.07258	1.02402	1.02402
321.101	1.42892	1.04184	0.846977	0.847547	0.847547
321.095	0.337145	0.725886	1.67708	1.6934	1.6934
321.095	0.117638	1.87366	1.50084	1.71876	1.71876
320.997	1.50354	1.06287	1.00685	0.960143	0.960143
320.15	0.896114	1.02376	1.02178	0.989099	0.989099
320.098	0.261367	0.215325	0.649405	0.639919	0.639919
320.098	0.663796	0.706615	0.818876	0.860816	0.860816
320.092	0.28567	1.94685	1.58136	1.76959	1.76959
320.092	0.171534	0.569632	1.59752	1.63824	1.63824
320.082	0.982975	1.2205	0.971506	0.926373	0.926373
320.058	0.305144	1.19486	1.64872	1.57216	1.57216
320.057	0.305144	1.19486	1.64872	1.57216	1.57216
320.006	1.46006	1.17105	0.933584	1.0497	1.0497
320.005	1.14524	0.917447	0.760843	0.768568	0.768568
319.992	1.34228	1.19852	1.27047	1.21892	1.21892
319.159	1.08645	0.96588	0.999885	0.961725	0.961725
319.151	0.609464	0.904554	0.722272	0.759915	0.759915
319.14	0.00127041	0.44642	0.682842	0.675152	0.675152
319.094	0.483229	0.346072	0.437388	0.726366	0.726366
319.078	0.952482	1.1211	0.914623	0.875607	0.875607
319.078	0.952482	1.1211	0.914623	0.875607	0.875607
319.078	1.10117	0.95262	0.758311	0.724951	0.724951
319.002	1.4808	1.32551	1.079	1.05046	1.05046
318.987	0.696056	0.516806	0.858963	0.819752	0.819752
318.098	0.517479	0.366193	1.64446	1.62584	1.62584
318.094	0.346434	0.819099	2.05026	1.96554	1.96554
318.031	0.820104	0.76502	0.866439	0.860709	0.860709
317.172	0.0852447	0.291551	1.46849	1.41969	1.41969
317.136	0.621517	0.469643	0.379827	0.374789	0.374789
317.12	1.17963	1.08982	1.21082	1.20808	1.20808
317.038	1.29503	1.02125	0.884188	0.873084	0.873084
317.019	0.198433	0.243745	0.371574	0.508067	0.508067
316.91	1.27779	0.903563	0.753526	0.871879	0.871879
316.872	1.5956	1.28912	1.02701	1.01344	1.01344
316.562	0.715427	0.911659	0.806411	0.835874	0.835874
316.117	1.11834	0.933912	1.24394	1.25622	1.25622
316.117	0.518785	1.08636	0.929321	1.01924	1.01924
316.11	1.70807	1.22961	0.978757	0.980785	0.980785
316.105	1.24972	0.978662	0.78054	0.864572	0.864572
316.101	1.05395	1.31831	1.0547	1.04916	1.04916
316.059	0.910765	1.2685	1.03545	1.00956	1.00956
316.035	1.22412	0.996901	0.87298	0.859486	0.859486
316.023	1.33747	1.06157	0.849074	0.87843	0.87843
316.014	1.43914	1.21515	1.06282	1.02655	1.02655
315.875	1.07086	1.06759	0.860359	0.98916	0.98916
315.153	1.19442	0.860932	0.700618	0.710511	0.710511
315.094	0.244548	1.09924	0.899922	1.04502	1.04502
315.081	1.61657	1.17169	0.982289	0.970485	0.970485
315.032	0.376263	0.321305	0.661716	0.631741	0.631741
315.012	0.394578	0.497663	0.749676	0.774392	0.774392
314.98	1.39854	0.999128	0.804857	0.789503	0.789503
314.864	1.08257	0.785497	0.662809	0.632073	0.632073
314.064	0.128102	0.459831	1.3903	1.32873	1.32873
314.062	0.748606	1.14777	1.03212	1.06302	1.06302
314.056	1.32784	0.946421	0.880028	0.844158	0.844158
314.028	1.35742	1.00638	0.80115	0.767973	0.767973
313.995	0.323009	0.501431	1.17619	1.12158	1.12158
313.988	1.11527	1.24373	1.01038	1.00973	1.00973
313.946	1.78348	1.37316	1.09662	1.05415	1.05415
313.115	0.0199998	0.952304	0.760041	0.84116	0.84116
313.098	0.282097	0.67671	0.820382	0.879232	0.879232
313.067	1.14192	1.08028	0.912393	0.882767	0.882767
313.056	0.551417	1.18105	0.948732	0.914342	0.914342
313.031	0.365316	0.866485	0.691434	0.687284	0.687284
312.985	0.733159	1.65672	1.31874	1.25962	1.25962
312.947	1.1538	0.964665	0.824559	0.819298	0.819298
312.86	1.03025	1.09073	0.890935	0.86373	0.86373
312.094	0.539816	0.480929	0.84657	0.884674	0.884674
312.07	1.3784	1.53346	1.23029	1.20059	1.20059
312.05	0.0249898	1.37103	1.3458	1.28398	1.28398
311.153	0.772992	1.30853	1.04159	1.06601	1.06601
311.109	0.226215	0.783736	0.770991	0.746137	0.746137
311.073	0.898885	1.44091	1.19292	1.15812	1.15812
311.072	1.06736	1.10329	1.27806	1.23905	1.23905
311.05	0.388706	0.361209	1.43573	1.3698	1.3698
311.045	1.50845	1.49346	1.24649	1.23605	1.23605
311	0.833109	1.33061	1.06025	1.12628	1.12628
311	1.61576	1.2146	0.974406	0.929722	0.929722
310.972	1.60408	1.3382	1.06556	1.01601	1.01601
310.863	0.836001	1.07757	1.03992	1.01957	1.01957
310.56	0.110041	0.796455	0.687128	0.662102	0.662102
310.178	1.84451	1.60797	1.3665	1.3151	1.3151
310.149	0.921994	1.29508	1.03376	1.14074	1.14074
310.125	1.08378	1.28245	1.04322	0.996641	0.996641
310.087	0.292441	0.210442	0.202028	0.491463	0.491463
310.076	1.05318	0.786132	0.632558	0.608667	0.608667
310.067	0.09339	1.01275	1.12	1.07784	1.07784
309.153	1.38202	1.22388	0.9823	0.97313	0.97313
309.145	0.864823	1.34731	1.07617	1.19147	1.19147
309.137	1.52891	1.42639	1.13547	1.09066	1.09066
309.103	0.256861	1.05388	0.903203	1.09406	1.09406
309.102	0.326872	1.81442	1.58878	1.51774	1.51774
309.087	1.231	1.16144	0.941598	0.944253	0.944253
309.084	0.195059	0.496847	0.845365	0.823875	0.823875
309.075	0.0963117	1.20338	1.08485	1.07747	1.07747
309.067	0.976299	1.04678	0.908794	0.938593	0.938593
309.067	0.963173	1.0332	0.91643	0.943637	0.943637
309.046	1.40811	1.19553	0.975483	1.04683	1.04683
309.031	0.119383	1.54303	1.29611	1.23681	1.23681
309.015	0.730812	0.84774	0.675078	0.68001	0.68001
308.984	0.390245	0.456938	0.457611	0.446103	0.446103
308.161	0.821545	0.580913	1.15082	1.13715	1.13715
308.1	0.345181	1.12113	0.915952	1.10732	1.10732
308.098	1.27624	1.17872	1.04486	1.00242	1.00242
308.098	0.636614	1.68145	1.65303	1.57652	1.57652
308.073	0.170323	0.440288	1.70718	1.63894	1.63894
308.063	0.454124	1.08991	1.0948	1.044	1.044
308.05	1.15335	0.816811	0.708484	0.687347	0.687347
308.032	1.74024	1.32077	1.16171	1.12476	1.12476
307.945	1.61026	1.14106	0.958625	0.984436	0.984436
307.382	0.947733	0.698008	0.653078	0.637761	0.637761
307.069	0.544039	1.05823	0.842985	0.811528	0.811528
307.065	0.692264	0.543583	0.901532	0.908883	0.908883
307.041	1.06683	1.25112	1.05178	1.00361	1.00361
307.031	0.755431	1.00447	0.870292	0.854445	0.854445
307.007	0.00706379	0.101278	0.63537	0.641414	0.641414
306.96	1.69651	1.25031	1.0288	0.998118	0.998118
306.568	0.792755	0.626098	0.564591	0.597919	0.597919
306.156	1.52404	1.49418	1.33319	1.29717	1.29717
306.12	0.918581	0.719079	0.965964	1.22834	1.22834
306.086	0.594977	0.668041	1.69329	1.79211	1.79211
306.084	1.35028	1.16101	0.951266	0.908129	0.908129
306.082	1.46807	1.08502	0.883089	0.84688	0.84688
306.082	0.48017	1.36241	1.09796	1.07738	1.07738
306.066	0.835356	0.890051	0.734139	0.73414	0.73414
306.058	0.188088	1.32848	1.11276	1.06148	1.06148
306.05	1.22147	0.916955	0.839285	0.930418	0.930418
306.032	0.866006	0.734569	1.25621	1.20575	1.20575
306.017	0.467891	0.33162	0.411396	0.664012	0.664012
305.998	0.336052	0.363376	0.695933	0.673669	0.673669
305.985	1.70838	1.22959	0.980748	0.966369	0.966369
305.57	0.620761	0.837835	0.714368	0.707784	0.707784
305.114	1.47712	1.06838	1.00326	0.957837	0.957837
305.098	0.685058	0.912807	1.2588	1.25702	1.25702
305.087	1.16624	1.04858	1.04633	1.00757	1.00757
305.086	0.609486	1.29664	1.04836	0.999754	0.999754
305.082	0.482319	1.39492	1.53901	1.46777	1.46777
305.064	0.371438	0.304912	0.259295	0.319773	0.319773
305.063	0.363768	0.299727	0.254686	0.315963	0.315963
305.056	1.06841	1.2689	1.08501	1.08073	1.08073
305.055	1.09403	0.967566	1.19062	1.15911	1.15911
305.055	0.724343	0.723197	1.48043	1.41794	1.41794
305.049	0.100119	1.11934	1.17985	1.12833	1.12833
305.048	0.301854	1.30341	1.03779	1.06083	1.06083
305.048	0.183026	1.30312	1.04011	1.05074	1.05074
304.992	1.30635	0.98958	0.81776	0.782359	0.782359
304.981	1.68462	1.22111	0.97271	0.944772	0.944772
304.955	1.91334	1.45995	1.2014	1.16435	1.16435
304.847	0.669422	0.474598	0.3872	0.576	0.576
304.14	1.47081	1.04069	1.10801	1.08966	1.08966
304.14	1.47081	1.04069	1.10801	1.08966	1.08966
304.125	0.837027	0.84279	0.80721	0.807764	0.807764
304.115	0.227167	0.431852	0.957022	0.91275	0.91275
304.115	0.987196	1.0605	1.43168	1.36686	1.36686
304.115	0.987196	1.0605	1.43168	1.36686	1.36686
304.114	0.987196	1.0605	1.43168	1.36686	1.36686
304.086	1.35235	1.1304	1.33858	1.27682	1.27682
304.082	0.0662479	0.0594726	0.520235	0.496538	0.496538
304.063	0.997874	0.756248	0.698854	0.825522	0.825522
304.052	0.115017	0.490159	1.00883	0.962143	0.962143
303.989	1.42374	1.03376	0.941837	0.916096	0.916096
303.988	1.0936	0.866639	0.689978	0.715619	0.715619
303.988	1.0936	0.866639	0.689978	0.715619	0.715619
303.133	1.40503	1.30539	1.03923	0.997638	0.997638
303.131	0.0811468	0.86149	1.19013	1.14041	1.14041
303.121	0.80772	0.676542	0.730054	0.757769	0.757769
303.07	0.87652	0.818223	0.777675	0.821162	0.821162
303.059	0.385316	1.14387	1.13218	1.15477	1.15477
303.05	0.372904	1.33071	1.06037	1.05351	1.05351
303.05	0.372904	1.33071	1.06037	1.05351	1.05351
303.041	0.337049	1.44436	1.14973	1.12609	1.12609
303.035	2.04901	1.48864	1.19217	1.13673	1.13673
303.034	1.33132	0.979783	0.784711	0.795912	0.795912
303.024	1.36903	0.968908	1.42511	1.39038	1.39038
303.012	0.37102	0.397138	0.318728	0.306309	0.306309
303.012	0.0861135	0.536338	1.16014	1.10775	1.10775
303.003	1.32493	1.02639	0.828115	0.794608	0.794608
303.001	1.35581	1.03024	0.820571	0.786605	0.786605
302.982	1.12553	0.851999	0.696308	0.734041	0.734041
302.538	1.24857	1.00209	0.818027	0.882497	0.882497
302.534	2.09672	1.57661	1.25509	1.19721	1.19721
302.109	0.86887	0.757009	0.876172	0.884969	0.884969
302.099	1.03912	0.954054	1.2388	1.19431	1.19431
302.099	0.459758	0.357186	1.21879	1.18039	1.18039
302.077	0.508311	0.409579	0.332709	0.666597	0.666597
302.066	0.92566	0.753683	0.731465	0.835673	0.835673
302.056	0.299978	0.369175	1.76576	1.7062	1.7062
302.056	0.299978	0.369175	1.76576	1.7062	1.7062
302.055	0.600089	0.617935	0.494579	0.579064	0.579064
302.027	1.58909	1.16945	1.3521	1.30017	1.30017
302.004	0.755454	0.579706	1.45059	1.38494	1.38494
301.141	0.0521819	0.472947	0.40574	0.601677	0.601677
301.11	0.219642	0.230904	0.924015	0.890388	0.890388
301.105	0.824912	0.775876	0.887396	0.876742	0.876742
301.079	1.11361	0.790849	0.743235	0.934623	0.934623
301.066	1.65303	1.21712	1.04038	1.00206	1.00206
301.059	0.377608	0.670696	0.536054	0.514561	0.514561
301.043	0.428674	1.19544	1.02967	1.08063	1.08063
301.027	1.38835	1.05026	1.55842	1.48605	1.48605
301.006	1.84293	1.34291	1.08779	1.07038	1.07038
301	1.79556	1.31834	1.31393	1.25558	1.25558
300.992	1.32538	1.43158	1.19109	1.13881	1.13881
300.992	1.91019	1.40121	1.24051	1.20084	1.20084
300.946	1.38147	0.978566	1.31691	1.25574	1.25574
300.929	0.335015	1.439	1.16043	1.11842	1.11842
300.152	1.28116	1.32922	1.13557	1.11669	1.11669
300.106	0.0104429	0.367905	1.19145	1.13743	1.13743
300.094	0.542352	0.772394	0.796885	0.764452	0.764452
300.075	1.31359	0.929979	0.907771	0.974357	0.974357
300.075	1.22264	0.882905	0.77707	0.742015	0.742015
300.039	0.116589	1.5532	1.2861	1.39843	1.39843
300.039	0.078104	1.35676	1.76364	1.68161	1.68161
300.036	0.262733	1.1766	0.954972	0.973025	0.973025
300.026	0.474494	0.721098	1.24682	1.2503	1.2503
300.004	1.2879	0.92386	1.19309	1.15121	1.15121
299.973	0.654179	0.552566	0.571946	0.744647	0.744647
299.16	1.29935	1.50208	1.27323	1.22307	1.22307
299.149	1.34855	1.4982	1.27461	1.22718	1.22718
299.09	1.30907	1.50304	1.27958	1.23286	1.23286
299.086	0.0120325	0.460118	0.984326	0.945372	0.945372
299.07	0.608153	0.900679	0.779282	0.815471	0.815471
299.065	1.56308	1.28645	1.03038	1.00491	1.00491
299.055	1.08265	0.831156	0.662103	0.739475	0.739475
299.037	0.788435	1.15658	1.39156	1.33316	1.33316
299.036	1.61416	1.14109	0.979126	0.97022	0.97022
299.003	1.76151	1.30977	1.30875	1.24801	1.24801
298.985	1.28815	1.01231	0.905765	0.906202	0.906202
298.97	0.291005	1.37145	1.17441	1.14803	1.14803
298.156	1.3473	1.42089	1.20867	1.17358	1.17358
298.14	0.699127	0.681057	0.547104	0.73278	0.73278
298.138	0.0996954	0.994989	0.845881	0.876608	0.876608
298.115	1.12367	0.795098	0.755639	0.814826	0.814826
298.09	1.33204	0.942075	0.894763	0.882439	0.882439
298.07	1.60391	1.55046	1.24718	1.22771	1.22771
298.039	0.234392	0.376949	0.320939	0.410269	0.410269
298.024	1.38275	0.977477	0.831835	0.796011	0.796011
297.993	1.19198	0.843021	0.812361	0.828357	0.828357
297.138	1.17611	0.981006	0.791183	0.802763	0.802763
297.133	1.0309	1.09289	1.00023	0.989901	0.989901
297.082	1.53399	1.20776	1.1976	1.14369	1.14369
297.07	0.60998	0.904304	0.980673	1.05571	1.05571
297.07	0.60998	0.904304	0.980673	1.05571	1.05571
297.046	1.03625	0.864422	0.698497	0.703583	0.703583
297.035	0.672692	0.509243	0.405354	0.516833	0.516833
297.008	1.16236	0.9671	0.769814	0.883464	0.883464
297	1.19595	0.869694	1.29244	1.23369	1.23369
296.996	0.118376	0.0836926	1.52947	1.4585	1.4585
296.535	0.848644	1.19973	0.959245	0.919575	0.919575
296.078	1.74802	1.23702	0.995757	0.991377	0.991377
296.051	1.23214	1.00232	0.864096	0.85157	0.85157
296.033	0.0823442	0.423924	0.544364	0.525286	0.525286
296.003	0.264747	0.201888	1.60128	1.52962	1.52962
295.984	0.980697	1.05596	0.875816	0.868738	0.868738
295.181	0.932942	0.810432	0.857561	0.822052	0.822052
295.122	1.61841	1.18577	0.987327	0.951747	0.951747
295.118	1.05356	1.13409	1.05466	1.03746	1.03746
295.105	0.512516	0.435564	0.353303	0.617694	0.617694
295.096	0.876445	1.54484	1.23479	1.18805	1.18805
295.087	0.305057	1.10347	0.879676	1.10261	1.10261
295.067	0.264555	0.312518	0.462496	0.570735	0.570735
295.067	0.357015	0.486267	0.531058	0.61914	0.61914
295.066	0.304043	0.215398	0.317187	0.584834	0.584834
295.04	1.06462	0.773109	0.855291	0.818429	0.818429
295.03	1.19272	0.86038	1.01367	0.9735	0.9735
295.005	0.066386	0.489493	1.04309	1.00146	1.00146
294.999	0.157975	0.218549	1.63522	1.55931	1.55931
294.974	1.4542	1.05409	1.1389	1.08899	1.08899
294.899	0.772834	0.635141	0.839988	1.08891	1.08891
294.891	0.753583	0.921166	0.93767	1.09564	1.09564
294.183	1.65078	1.61604	1.347	1.28438	1.28438
294.18	0.0513007	1.38251	1.1005	1.14679	1.14679
294.134	0.963184	1.04717	1.012	0.982285	0.982285
294.12	1.63572	1.20114	0.992154	0.953861	0.953861
294.085	0.209271	0.953683	0.801905	1.05318	1.05318
294.066	0.0554005	0.697787	0.693433	0.924907	0.924907
294.04	1.4459	1.08423	0.897425	0.960601	0.960601
293.894	0.946737	0.684896	0.676532	0.916923	0.916923
293.114	1.48454	1.0668	1.04079	1.05682	1.05682
293.098	1.80097	1.29174	1.0553	1.03651	1.03651
293.089	0.368591	0.462869	1.36489	1.30981	1.30981
293.051	0.169105	1.30216	1.0367	1.08351	1.08351
293.051	1.30015	1.08063	0.860222	0.823203	0.823203
293.049	0.657124	0.515655	0.592457	0.617576	0.617576
293.048	0.0668259	1.02111	0.827387	0.827149	0.827149
293.037	0.638106	0.521787	0.558578	0.550052	0.550052
293.031	0.683861	1.10714	0.888431	0.867686	0.867686
293.027	0.844103	0.900698	1.46595	1.41218	1.41218
293.026	0.471883	1.046	0.991221	0.985535	0.985535
293.02	0.491817	1.49351	1.23922	1.18446	1.18446
293.019	1.10042	0.839131	0.6969	0.740055	0.740055
292.895	0.907635	0.873281	0.880558	1.08977	1.08977
292.08	0.197309	0.342376	0.627409	0.747145	0.747145
292.059	1.36147	1.02972	0.873112	0.849978	0.849978
291.981	1.66226	1.17842	0.939995	0.973314	0.973314
291.131	0.54207	0.657018	0.676081	0.659478	0.659478
291.084	1.14853	0.881247	0.847469	0.84981	0.84981
291.083	0.743201	1.26521	1.08446	1.05003	1.05003
291.083	0.860347	0.687514	0.827694	0.794133	0.794133
291.07	0.706124	1.6925	1.37256	1.6078	1.6078
291.063	0.288067	0.979792	0.784382	0.766586	0.766586
291.043	0.685626	0.608375	1.30544	1.24498	1.24498
291.037	0.0230567	0.206294	1.16417	1.12658	1.12658
291.034	0.925021	0.797686	0.766489	0.808305	0.808305
290.099	0.425349	0.31411	0.331879	0.317225	0.317225
290.088	0.886637	0.75497	0.692884	0.714996	0.714996
290.071	0.16865	0.798832	0.696959	0.681973	0.681973
290.063	0.433233	1.16813	0.93375	0.939488	0.939488
290.031	0.15168	1.22868	1.49258	1.42744	1.42744
290.021	0.46036	1.08163	0.861409	0.995121	0.995121
290.002	1.60647	1.15055	0.979537	0.937105	0.937105
290	0.669421	0.539604	0.634817	0.605308	0.605308
289.995	0.195988	0.48608	0.623787	0.594794	0.594794
289.14	1.05854	1.20381	1.13853	1.09206	1.09206
289.123	0.532698	1.03677	1.18116	1.14436	1.14436
289.115	0.709607	0.50481	0.776861	0.740812	0.740812
289.105	1.23924	1.3583	1.22423	1.19223	1.19223
289.093	0.677991	0.848378	1.01131	1.03991	1.03991
289.079	1.14544	0.814379	0.659475	0.663402	0.663402
289.067	0.210698	0.855231	0.681188	0.679222	0.679222
289.067	1.49508	1.21362	1.30757	1.24798	1.24798
289.063	1.47902	1.12123	0.894552	0.932933	0.932933
289.032	0.395251	0.370619	1.44269	1.39505	1.39505
289.01	1.75408	1.37349	1.11485	1.12763	1.12763
288.12	0.479343	0.941442	1.11722	1.07786	1.07786
288.109	0.498362	0.355265	0.606251	0.961836	0.961836
288.109	0.498362	0.355265	0.606251	0.961836	0.961836
288.086	0.283675	1.60983	1.58104	1.79959	1.79959
288.085	0.283675	1.60983	1.58104	1.79959	1.79959
288.075	2.05672	1.54727	1.31212	1.31103	1.31103
288.066	0.729675	1.11297	0.914011	0.896481	0.896481
288.053	0.726979	0.923801	0.806295	0.782446	0.782446
287.958	1.53621	1.10105	0.910231	0.939404	0.939404
287.125	0.190041	0.25638	0.242088	0.234693	0.234693
287.052	1.13126	0.847537	1.03178	0.9921	0.9921
287.05	0.783267	0.938139	0.867186	0.831448	0.831448
287.011	1.06846	0.814326	0.648441	0.619932	0.619932
287.008	0.349834	0.338787	0.389484	0.373628	0.373628
286.98	1.32492	0.955428	0.769327	0.736566	0.736566
286.212	1.19066	0.974678	1.58776	1.52828	1.52828
286.092	0.269378	0.220743	0.224358	0.594547	0.594547
286.089	1.07621	1.17254	1.09181	1.05529	1.05529
286.081	0.81459	0.941727	0.955404	0.913771	0.913771
286.06	0.229286	0.275997	0.375298	0.480123	0.480123
286.052	0.762355	0.800358	0.655132	0.823455	0.823455
286.024	1.13721	0.852506	0.807708	0.840228	0.840228
285.967	1.40911	1.01175	0.85304	0.850937	0.850937
285.963	1.4564	1.05037	0.862845	0.968061	0.968061
285.932	1.24386	1.04146	0.844329	0.819608	0.819608
285.125	0.840331	1.28355	1.29713	1.24711	1.24711
285.113	0.863632	1.4711	1.28835	1.22975	1.22975
285.102	0.250671	0.284827	0.606041	0.794528	0.794528
285.086	0.887247	0.819944	0.835784	0.85659	0.85659
285.073	0.974305	1.94927	1.55369	1.48143	1.48143
285.059	0.473652	0.337392	1.00195	0.957298	0.957298
285.049	0.46891	1.18634	1.13143	1.09445	1.09445
285.035	1.16973	1.14034	1.00864	0.982378	0.982378
284.96	1.48554	1.0903	0.942331	0.960702	0.960702
284.167	0.310092	0.504689	0.955334	0.92762	0.92762
284.122	0.354587	0.630901	0.50394	0.483737	0.483737
284.099	1.0553	0.763481	0.628728	0.671008	0.671008
284.075	0.451934	0.699234	0.565749	1.02609	1.02609
284.071	1.05806	1.75804	1.45314	1.42082	1.42082
284.063	1.57442	1.13529	0.961932	0.981458	0.981458
284.059	1.41168	1.19662	0.96299	1.06789	1.06789
284.055	0.169304	0.649507	0.577806	0.97051	0.97051
284.051	1.15854	0.862599	1.02704	1.01064	1.01064
283.164	0.275397	0.616365	0.989316	0.945856	0.945856
[truncated: 2,192 more rows]
